# Supplementary material for: Transcriptome divergence during leaf development in two contrasting switchgrass (Panicum virgatum L.) cultivars
Source: PLoS One. 2019 Sep 12;14(9):e0222080. doi: 10.1371/journal.pone.0222080 (PMC6742388; doi:10.1371/journal.pone.0222080)
Supplement: S1 Data — (XLSX) [file pone.0222080.s001.xlsx]

## Sheet: Figure 3
Fig 3. Expression of profiles of genes associated with central aspects of leaf function and metabolism.
Pathway	EC number	Enyzme Name	DEG encoding Loci
Panel A. Chloropyll Biosynthesis
	6.6.1.1	magnesium chelatase	Pavir.8NG262600
			Pavir.2NG200300
			Pavir.3NG023800
			Pavir.3NG028600
			Pavir.7NG107700
			Pavir.3NG178800
	2.1.1.11	magnesium-protoporphyrin IX methyltransferase	Pavir.4NG017800
	1.14.13.81	magnesium-protoporphyrin IX monomethyl ester [oxidative] cyclase	Pavir.5KG209900
	1.3.1.75	divinyl chlorophyllide a 8-vinyl-reductase	Pavir.9KG444500
			Pavir.6NG357500
	1.3.1.33	protochlorophyllide reductase	Pavir.9NG148300
			Pavir.9KG148400
			Pavir.7NG441200
			Pavir.1KG303700
	2.5.1.62	chlorophyll synthase	Pavir.5KG770900
			Pavir.5NG638300
	1.14.13.122	chlorophyllide a oxygenase	Pavir.5NG640200
			Pavir.5KG772800
Panel B. Chlorophyll Degradation
	1.1.1.294	chlorophyll(ide) b reductase	Pavir.9NG180200
			Pavir.5NG016400
			Pavir.5KG008500
			Pavir.9KG085600
	3.1.1.14	chlorophyllase 1	Pavir.9NG316600
			Pavir.9KG196100
	1.14.12.20	pheophorbide A oxygenase	Pavir.9NG749700
			Pavir.9KG586900
			Pavir.1KG532700
			Pavir.1NG511400
Panel C. Photosystems I+II
		Photosystem I
		PsaA	Pavir.9NG822300
		PsaB	Pavir.3KG391200
		PsaC	Pavir.1NG046200
		PsaD	Pavir.9NG063400
			Pavir.2NG203400
		PsaE	Pavir.2NG281700
			Pavir.2KG224900
		PsaF	Pavir.9NG084200
		PsaG	Pavir.2NG380300
			Pavir.2KG409700
		PsaH	Pavir.3KG297700
			Pavir.3KG302600
		PsaJ	Pavir.3KG160400
		PsaL	Pavir.3KG403900
			Pavir.J629500
		PsaN	Pavir.3NG070400
			Pavir.3KG057300
		PsaO	Pavir.7KG142800
			Pavir.7KG145200
		Photosystem II
		PsbA	Pavir.5NG316600
		PsbD	Pavir.J040700
			Pavir.1NG381600
		PsbM	Pavir.6KG349100
		PsbH	Pavir.5NG178500
		PsbO	Pavir.5NG581000
			Pavir.5KG619000
		PsbP	Pavir.4NG244100
			Pavir.4KG333200
			Pavir.4KG331400
		PsbQ	Pavir.2KG014100
			Pavir.2NG003800
		PsbR	Pavir.6NG092300
			Pavir.6KG096700
		PsbS	Pavir.5KG661100
		PsbW	Pavir.5KG641400
			Pavir.3KG353200
		PsbY	Pavir.6NG020500
		Psb27	Pavir.9KG432500
		Psb28	Pavir.5NG622700
			Pavir.5KG756400
Panel D. Light Harvesting Complex
		Lhca1	Pavir.4NG135800
			Pavir.4KG143300
		Lhca2	Pavir.J606200
			Pavir.2NG339500
			Pavir.2KG506700
			Pavir.2NG555700
		Lhca3	Pavir.4NG184100
			Pavir.4KG305900
		Lhca4	Pavir.6KG271600
			Pavir.6NG139300
		Lhca5	Pavir.1NG472900
			Pavir.5KG630800
		Lhcb1	Pavir.3KG309300
			Pavir.9NG286100
			Pavir.2KG395800
			Pavir.5NG296800
			Pavir.5KG468900
			Pavir.J553400
			Pavir.5NG588100
		Lhcb2	Pavir.9NG220200
			Pavir.J651100
		Lhcb3	Pavir.2NG533500
			Pavir.2KG488400
		Lhcb4	Pavir.2NG531500
			Pavir.2KG486800
		Lhcb5	Pavir.8KG137600
			Pavir.8NG194400
		Lhcb6	Pavir.7KG185800
		Lhcb7	Pavir.J381300
			Pavir.2NG154900
Panel E. Calvin Cycle
	2.7.2.3	phosphoglycerate kinase	Pavir.J708000
			Pavir.1NG064600
			Pavir.9KG352100
			Pavir.1KG072100
	1.2.1.12	glyceraldehyde 3-phosphate dehydrogenase	Pavir.6KG023500
			Pavir.3KG325100
			Pavir.7NG178500
			Pavir.6NG019600
			Pavir.9KG550900
			Pavir.7KG187300
			Pavir.1NG066000
			Pavir.3KG322400
	5.3.1.1	triosephosphate isomerase (TIM)	Pavir.2KG381700
			Pavir.5NG582700
			Pavir.5KG089300
			Pavir.2NG450900
			Pavir.5NG089900
	4.1.2.13	fructose-bisphosphate aldolase, class I	Pavir.8KG064300
			Pavir.9KG060900
			Pavir.1NG457400
			Pavir.8NG060400
			Pavir.4NG198500
			Pavir.5KG704100
			Pavir.3NG030100
			Pavir.4KG304400
			Pavir.4KG186300
			Pavir.1KG219100
	3.1.3.11	fructose-1,6-bisphosphatase I	Pavir.9NG705800
			Pavir.9KG500300
			Pavir.J648400
			Pavir.9NG437000
			Pavir.5NG110100
			Pavir.5KG658300
	2.2.1.1	transketolase	Pavir.4KG017300
			Pavir.4NG035900
			Pavir.7NG211700
	3.1.3.37	sedoheptulose-bisphosphatase	Pavir.5KG535300
			Pavir.5KG636800
	5.3.1.6	ribose 5-phosphate isomerase A	Pavir.2NG054800
			Pavir.9NG082500
			Pavir.7KG080700
			Pavir.2KG062200
			Pavir.5NG249700
			Pavir.1NG254300
	5.1.3.1	ribulose-phosphate 3-epimerase	Pavir.9KG607000
			Pavir.2NG421600
			Pavir.2NG418800
			Pavir.9NG731100
	2.7.1.19	phosphoribulokinase	Pavir.2NG117500
			Pavir.7KG319200
			Pavir.1KG462500
			Pavir.1NG438700
	4.1.1.39	Rubisco Small Subunit	Pavir.3KG417600
			Pavir.3NG134000
			Pavir.3NG106400
			Pavir.1NG229200
			Pavir.1NG229300
Panel F. C4 Metabolism
	4.2.1.1	Carbonic anhydrase	Pavir.5KG453100
			Pavir.5NG263800
	4.1.1.31	PEPC	Pavir.4KG247000
			Pavir.1NG132600
			Pavir.2KG207600
			Pavir.8NG253800
	1.1.1.82	MDH	Pavir.6NG362700
			Pavir.6KG413200
	1.1.1.40	NADP-ME	Pavir.5KG055100
			Pavir.5NG039100
			Pavir.3KG164800
			Pavir.5KG515900
			Pavir.5NG473400
		PPDK	Pavir.3KG261700
			Pavir.4KG238300
		PPDK-RP	Pavir.2NG520000
			Pavir.2KG454100
		phosphoenolpyruvate carboxykinase	Pavir.9KG517100
			Pavir.9NG671500
Panel G. Nitrogen Metabolism
		nitrate reductase	Pavir.1NG486900
			Pavir.6KG411500
			Pavir.6KG304000
	1.7.7.1	ferredoxin-nitrite reductase	Pavir.1NG473400
			Pavir.5KG630400
	3.5.1.49	formamidase	Pavir.5NG512100
			Pavir.5KG558600
	3.5.5.1	nitrilase	Pavir.1NG031200
	4.2.1.1	carbonic anhydrase	Pavir.6NG274100
			Pavir.7KG087400
			Pavir.7NG173400
			Pavir.5NG263800
	4.2.1.104	cyanate lyase	Pavir.9NG309700
			Pavir.9KG191400
	6.3.1.2	glutamine synthetase	Pavir.9NG637500
			Pavir.9KG542200
			Pavir.1KG501500
			Pavir.1NG410200
			Pavir.7NG392600
			Pavir.7KG429600
	1.4.1.3	glutamate dehydrogenase NAD+	Pavir.7NG267100
			Pavir.7KG271500
			Pavir.5KG689600
	1.4.1.13	glutamate synthase NAD(P)	Pavir.5KG416900
			Pavir.5NG415700
			Pavir.J206800
	1.4.7.1	glutamate synthase (Ferrodoxin)	Pavir.2NG619300
			Pavir.2KG578600
Panel H. TCA
	2.3.3.1	citrate synthase	Pavir.1NG087700
			Pavir.1KG184100
			Pavir.1KG101300
			Pavir.1NG126100
	2.3.3.8	ATP citrate (pro-S)-lyase	Pavir.5KG190000
			Pavir.5NG212200
			Pavir.3NG244500
			Pavir.3KG517000
			Pavir.8NG310300
			Pavir.8KG391200
	4.2.1.3	aconitate hydratase	Pavir.9KG580100
			Pavir.6KG087000
			Pavir.6NG087600
			Pavir.9NG766100
	1.1.1.42	isocitrate dehydrogenase	Pavir.5NG408400
			Pavir.5KG429200
			Pavir.7KG245300
	1.1.1.41	isocitrate dehydrogenase (NAD+)	Pavir.7NG233000
			Pavir.5KG186800
			Pavir.1KG368000
			Pavir.1NG329000
			Pavir.5NG187900
			Pavir.5KG287300
	2.3.1.61	2-oxoglutarate dehydrogenase E2 component	Pavir.7NG144500
	6.2.1.4	succinyl-CoA synthetase alpha subunit	Pavir.2NG555800
			Pavir.2KG506800
	6.2.1.5	succinyl-CoA synthetase beta subunit	Pavir.2NG555800
			Pavir.2KG506800
			Pavir.1KG400900
			Pavir.1NG353700
	1.3.5.1	succinate dehydrogenase (ubiquinone) flavoprotein subunit	Pavir.5KG285400
			Pavir.6KG022200
			Pavir.6KG012800
	1.1.1.37	malate dehydrogenase	Pavir.9NG074500
			Pavir.9NG301600
			Pavir.9KG186800
			Pavir.2NG600600
			Pavir.2KG540400
			Pavir.3KG217600
			Pavir.3KG214200
			Pavir.3KG217500
			Pavir.3KG562000
			Pavir.6KG272200
			Pavir.6NG143300
Panel I. Glycolysis
	5.4.2.2	phosphoglucomutase	Pavir.3KG239000
	5.3.1.9	glucose-6-phosphate isomerase	Pavir.2NG361400
			Pavir.2KG357400
	2.7.1.11	6-phosphofructokinase 1	Pavir.9KG167900
			Pavir.5KG054000
			Pavir.5KG525600
			Pavir.3KG333700
			Pavir.4NG043200
			Pavir.4KG039900
	4.1.2.13	fructose-bisphosphate aldolase	Pavir.1NG457400
			Pavir.1KG219100
			Pavir.3NG030100
			Pavir.4KG304400
			Pavir.4NG198500
			Pavir.8NG060400
			Pavir.9KG060900
	5.3.1.1	triosephosphate isomerase (TIM)	Pavir.2NG450900
			Pavir.2KG381700
	1.2.1.12	glyceraldehyde 3-phosphate dehydrogenase	Pavir.1NG066000
			Pavir.3KG322400
			Pavir.3KG325100
	1.2.1.9	glyceraldehyde-3-phosphate dehydrogenase (NADP+)	Pavir.6KG279300
			Pavir.6NG146900
	2.7.2.3	phosphoglycerate kinase	Pavir.J708000
			Pavir.9KG352100
			Pavir.1NG064600
			Pavir.1KG072100
	5.4.2.12	2,3-bisphosphoglycerate-independent phosphoglycerate mutase	Pavir.5NG558400
			Pavir.5KG594900
			Pavir.3KG020000
			Pavir.8KG026700
			Pavir.8NG035400
	4.2.1.11	enolase	Pavir.9NG706800
			Pavir.4NG032400
			Pavir.4KG019900
			Pavir.3NG173100
			Pavir.3KG383700
	2.7.1.40	pyruvate kinase	Pavir.J569900
			Pavir.9NG456300
			Pavir.5NG190900
			Pavir.5KG425300
			Pavir.5NG265500
			Pavir.8KG029000
			Pavir.8NG033900
			Pavir.7KG374600
Panel J. Beta-Oxidation and Glyoxylate Cycle
	1.3.3.6	acyl-CoA oxidase	Pavir.2KG024800
			Pavir.3KG186500
			Pavir.4KG051400
			Pavir.4KG242400
			Pavir.5KG080200
			Pavir.5NG084500
			Pavir.8NG280400
			Pavir.9NG343100
		MultiFunctional Protein 2	Pavir.5KG226700
			Pavir.5NG230300
			Pavir.5KG324800
			Pavir.1NG137800
	2.3.1.16	acetyl-CoA acyltransferase	Pavir.9KG211500
			Pavir.9NG268200
			Pavir.1KG544600
			Pavir.1NG557000
	2.3.3.1	citrate synthase	Pavir.1KG184100
			Pavir.1KG101300
			Pavir.1NG126100
	4.1.3.1	isocitrate lyase	Pavir.2KG453500
			Pavir.2NG518300
	2.3.3.9	malate synthase	Pavir.7KG213100
			Pavir.7NG225000

## Sheet: Figure 4
Fig 4. Expression profiles of select leaf senescence-associate genes.
*D60.FDR: result of Kanlow D60 vs Summer D60 Contrast
Panel A: Select TFs		D60.FDR
NAC29a	Pavir.9NG600600	9.77094e-05
NAC29b	Pavir.9KG092600	0.221927
NAM-B1a	Pavir.2NG542700	0.214289
NAM-B1b	Pavir.2KG494200	0.614289
NAC1a	Pavir.3KG002200	1.24545e-07
NAC1b	Pavir.8NG018500	5.9595e-05
Panel B: PviSAGs		D60.FDR	Best-hit-arabi-name	arabi-symbol	arabi-defline
	Pavir.2KG111500	7.40146e-05	AT1G07890	APX1	ascorbate peroxidase 1
	Pavir.7KG003200	0.019401	AT2G32830		phosphate transporter 1;5
	Pavir.7KG311700	.	AT2G21660	CCR2	cold, circadian rhythm, and rna binding 2
	Pavir.2NG492600	4.82027e-05	AT3G10410		SERINE CARBOXYPEPTIDASE-LIKE 49
	Pavir.9NG054200	0.845047	AT3G29185		Domain of unknown function (DUF3598)
	Pavir.5NG310600	0.73013	AT3G15010	AT3G15010	RNA-binding (RRM/RBD/RNP motifs) family protein
	Pavir.5KG408800	0.000243116	AT5G55190		RAN GTPase 3
	Pavir.9NG780600	0.0787123	AT2G45740		peroxin 11D
	Pavir.8KG314400	.	AT4G19890	AT4G19890	Pentatricopeptide repeat (PPR-like) superfamily protein
	Pavir.1NG088400	0.659694	AT3G45140		lipoxygenase 2
	Pavir.1KG101800	0.000179605	AT3G45140		lipoxygenase 2
	Pavir.6NG181800	0.81585	AT5G63110	HDA6	histone deacetylase 6
	Pavir.9KG624700	0.822394	AT2G34250	SecY family	SecY protein transport family protein
	Pavir.J321800	0.379704	AT4G04910		AAA-type ATPase family protein
	Pavir.9NG636800	0.000372206	AT2G34250		SecY protein transport family protein
	Pavir.9KG061100	0.0134833	AT2G21660	CCR2	cold, circadian rhythm, and rna binding 2
	Pavir.4NG100800	.	AT5G15250	FTSH6	FTSH protease 6
	Pavir.9NG458800	0.827809	AT4G17080	H3K4 SET	Histone H3 K4-specific methyltransferase SET7/9 family protein
	Pavir.9NG458500	0.803773	AT4G17080	H3K4 SET	Histone H3 K4-specific methyltransferase SET7/9 family protein
	Pavir.9NG166600	0.775926	AT2G21660	CCR2	cold, circadian rhythm, and rna binding 2
	Pavir.5KG073200	0.837452	AT1G27400	Ribosomal protein	Ribosomal protein L22p/L17e family protein
	Pavir.3KG204200	0.187052	AT1G62300	WRKY6	WRKY family transcription factor
	Pavir.2KG378800	0.0818561	AT4G22920	NYE1	non-yellowing 1
	Pavir.5NG016400	0.450235	AT4G13250	NYC1	NAD(P)-binding Rossmann-fold superfamily protein
	Pavir.5KG008500	0.0118782	AT4G13250	NYC1	NAD(P)-binding Rossmann-fold superfamily protein
	Pavir.1NG278100	0.312422	AT5G51070	ERD1	Clp ATPase
	Pavir.4NG337300	0.300074	AT4G35090	CAT2	catalase 2
	Pavir.6KG367200	0.00131494	AT3G45140	LOX2	lipoxygenase 2
	Pavir.9KG616000	0.0119778	AT1G72520	LOX4	PLAT/LH2 domain-containing lipoxygenase family protein
	Pavir.3KG341800	0.705164	AT4G04910		AAA-type ATPase family protein
	Pavir.1KG544600	0.763368	AT2G33150	KAT2	peroxisomal 3-ketoacyl-CoA thiolase 3
	Pavir.5NG473400	0.807596	AT5G11670	NADP-ME2	NADP-malic enzyme 2
	Pavir.8NG318800	0.026114	AT3G05540	MSS4-like	Methionine sulfoxide reductase (MSS4-like) family protein
	Pavir.5NG537600	0.208727	AT1G54290		Translation initiation factor SUI1 family protein
	Pavir.3KG137500	0.296726	AT1G62300	WRKY6	WRKY family transcription factor
	Pavir.1NG557000	0.24898	AT2G33150	KAT2	peroxisomal 3-ketoacyl-CoA thiolase 3
	Pavir.2NG448400	0.0551147	AT4G22920	NYE1	non-yellowing 1
	Pavir.5KG667800	0.0197342	AT1G01720	ATAF1	NAC (No Apical Meristem) domain transcriptional regulator superfamily protein
	Pavir.3KG002200	1.24545e-07	AT1G69490	ANAC029	NAC-like, activated by AP3/PI
	Pavir.5NG508300	0.745992	AT5G04040	SDP1	Patatin-like phospholipase family protein
	Pavir.9NG600600	9.77094e-05	AT1G69490	ANAC029	NAC-like, activated by AP3/PI
	Pavir.9KG092600	0.221927	AT1G69490	ANAC029	NAC-like, activated by AP3/PI
	Pavir.7NG377800	0.0598944	AT5G13800	PPH	pheophytinase
	Pavir.5KG252200	0.0120637	AT5G60360	ALP	aleurain-like protease
	Pavir.2NG633500	0.920888	AT1G69490		NAC-like, activated by AP3/PI
	Pavir.5KG677300	0.985662	AT1G01720	ATAF1	NAC (No Apical Meristem) domain transcriptional regulator superfamily protein
	Pavir.2NG306300	0.831524	AT2G46550	0	0
	Pavir.9KG085600	0.00704486	AT5G04900		NYC1-like
	Pavir.9KG586900	0.498768	AT3G44880	ACD1	Pheophorbide a oxygenase family protein with Rieske [2Fe-2S] domain
	Pavir.3KG111700	0.160408	AT3G55270	MKP1	mitogen-activated protein kinase phosphatase 1
	Pavir.1KG380600	0.990332	AT1G15740		Leucine-rich repeat family protein
	Pavir.3KG511800	0.00121471	AT2G44050		6,7-dimethyl-8-ribityllumazine synthase / DMRL synthase / lumazine synthase / riboflavin synthase
	Pavir.5KG515900	5.43794e-10	AT5G11670		NADP-malic enzyme 2
	Pavir.4NG310000	0.335102	AT4G35090	CAT2	catalase 2
	Pavir.1KG308600	0.0244017	AT5G51070		Clp ATPase
	Pavir.9NG180200	0.000168333	AT5G04900	NOL	NYC1-like
	Pavir.8NG283200	.	AT4G19890	AT4G19890	Pentatricopeptide repeat (PPR-like) superfamily protein
	Pavir.9NG090300	0.000676042	AT3G22890		ATP sulfurylase 1
	Pavir.9KG576300	5.10044e-06	AT5G18490	AT5G18490	Plant protein of unknown function (DUF946)
	Pavir.6NG064300	0.0658616	AT5G60360	ALP	aleurain-like protease
	Pavir.9NG150800	0.528189	AT5G03280	EIN2	NRAMP metal ion transporter family protein
	Pavir.5KG217100	.	AT1G62300	WRKY6	WRKY family transcription factor
	Pavir.7KG418700	7.97345e-10	AT5G13800	PPH	pheophytinase
	Pavir.2KG324300	0.124528	AT2G46550		0
	Pavir.8KG014700	0.148832	AT5G13800		pheophytinase
	Pavir.9NG749700	0.000346138	AT3G44880	ACD1	Pheophorbide a oxygenase family protein with Rieske [2Fe-2S] domain
	Pavir.2NG345000	2.8084e-08	AT5G60360	ALP	aleurain-like protease
	Pavir.5KG274000	0.0126262	AT3G55270	MKP1	mitogen-activated protein kinase phosphatase 1
	Pavir.5KG523100	0.00136507	AT4G29130	HXK1	hexokinase 1
	Pavir.9NG241700	1.0365e-05	AT4G36220		ferulic acid 5-hydroxylase 1
	Pavir.7KG407300	0.0222601	AT2G41060		RNA-binding (RRM/RBD/RNP motifs) family protein
	Pavir.7NG385700	0.0262602	AT2G41060		RNA-binding (RRM/RBD/RNP motifs) family protein
	Pavir.5NG562200	2.41778e-08	AT5G47210		Hyaluronan / mRNA binding family
	Pavir.3NG199300	0.203941	AT5G62000		auxin response factor 2

## Sheet: Figure 5
Fig 5. Leaf gene co-expression modules.
ID	Module	Best-hit-arabi-name	arabi-symbol	arabi-defline
Pavir.1KG002500	1	AT1G75900	0	GDSL-like Lipase/Acylhydrolase superfamily protein
Pavir.1KG002700	1	AT5G42190	ASK2,SKP1B	E3 ubiquitin ligase SCF complex subunit SKP1/ASK1 family protein
Pavir.1KG004700	1	AT1G33140	PGY2	Ribosomal protein L6 family
Pavir.1KG005500	1	AT1G76890	AT-GT2,GT2	Duplicated homeodomain-like superfamily protein
Pavir.1KG007100	1	AT5G47610	0	RING/U-box superfamily protein
Pavir.1KG008100	1	AT4G10840	0	Tetratricopeptide repeat (TPR)-like superfamily protein
Pavir.1KG008900	1	AT4G15440	CYP74B2,HPL1	hydroperoxide lyase 1
Pavir.1KG009000	1	AT2G37230	0	Tetratricopeptide repeat (TPR)-like superfamily protein
Pavir.1KG009300	1	AT1G08060	MOM,MOM1	ATP-dependent helicase family protein
Pavir.1KG010000	1	AT1G15250	0	Zinc-binding ribosomal protein family protein
Pavir.1KG011300	1	AT3G45010	scpl48	serine carboxypeptidase-like 48
Pavir.1KG014200	1	AT3G51300	ARAC11,ATRAC11,ATROP1,ROP1,ROP1AT	RHO-related protein from plants 1
Pavir.1KG017400	1	AT1G50710	0	0
Pavir.1KG018500	1	AT1G42540	ATGLR3.3,GLR3.3	glutamate receptor 3.3
Pavir.1KG019000	1	AT1G42480	0	0
Pavir.1KG021400	1	AT1G12800	0	Nucleic acid-binding, OB-fold-like protein
Pavir.1KG027200	1	AT1G13380	0	Protein of unknown function (DUF1218)
Pavir.1KG030400	1	AT2G44740	CYCP4;1	cyclin p4;1
Pavir.1KG031700	1	AT4G37445	0	0
Pavir.1KG035400	1	AT5G62960	0	0
Pavir.1KG037400	1	AT5G05240	0	Uncharacterised conserved protein (UCP030365)
Pavir.1KG039500	1	AT2G36330	0	Uncharacterised protein family (UPF0497)
Pavir.1KG040200	1	AT5G11810	0	0
Pavir.1KG042300	1	AT1G62440	LRX2	leucine-rich repeat/extensin 2
Pavir.1KG043800	1	AT2G07050	CAS1	cycloartenol synthase 1
Pavir.1KG046200	1	AT4G29940	PRHA	pathogenesis related homeodomain protein A
Pavir.1KG048600	1	AT2G32990	AtGH9B8,GH9B8	glycosyl hydrolase 9B8
Pavir.1KG048900	1	AT4G30200	VEL1	vernalization5/VIN3-like
Pavir.1KG051500	1	AT3G13000	0	Protein of unknown function, DUF547
Pavir.1KG062000	1	AT3G54690	0	Sugar isomerase (SIS) family protein
Pavir.1KG062200	1	AT5G67210	0	Protein of unknown function (DUF579)
Pavir.1KG062600	1	AT4G32350	0	Regulator of Vps4 activity in the MVB pathway protein
Pavir.1KG063000	1	AT3G08950	0	electron transport SCO1/SenC family protein
Pavir.1KG064200	1	0	0	0
Pavir.1KG064300	1	AT5G58380	CIPK10,PKS2,SIP1,SNRK3.8	SOS3-interacting protein 1
Pavir.1KG067000	1	AT1G05170	0	Galactosyltransferase family protein
Pavir.1KG067100	1	0	0	0
Pavir.1KG067800	1	AT1G56020	0	0
Pavir.1KG069900	1	AT5G62700	TUB3	tubulin beta chain 3
Pavir.1KG070400	1	AT1G21840	UREF	urease accessory protein F
Pavir.1KG070900	1	AT3G06880	0	Transducin/WD40 repeat-like superfamily protein
Pavir.1KG072600	1	AT2G35120	0	Single hybrid motif superfamily protein
Pavir.1KG073600	1	AT1G16290	0	0
Pavir.1KG076500	1	AT5G43270	SPL2	squamosa promoter binding protein-like 2
Pavir.1KG076600	1	AT2G24360	0	Protein kinase superfamily protein
Pavir.1KG077200	1	AT2G20850	SRF1	STRUBBELIG-receptor family 1
Pavir.1KG077500	1	AT2G20560	0	DNAJ heat shock family protein
Pavir.1KG081000	1	AT5G50460	0	secE/sec61-gamma protein transport protein
Pavir.1KG081100	1	AT4G33400	0	Vacuolar import/degradation, Vid27-related protein
Pavir.1KG081400	1	AT5G57780	0	0
Pavir.1KG085600	1	AT4G31860	0	Protein phosphatase 2C family protein
Pavir.1KG086400	1	AT5G10870	ATCM2,CM2	chorismate mutase 2
Pavir.1KG090000	1	AT2G25220	0	Protein kinase superfamily protein
Pavir.1KG093500	1	AT4G37260	ATMYB73,MYB73	myb domain protein 73
Pavir.1KG096400	1	0	0	0
Pavir.1KG097300	1	AT4G22130	SRF8	STRUBBELIG-receptor family 8
Pavir.1KG098900	1	AT5G03760	ATCSLA09,ATCSLA9,CSLA09,CSLA9,RAT4	Nucleotide-diphospho-sugar transferases superfamily protein
Pavir.1KG099600	1	AT2G33560	BUBR1	BUB1-related (BUB1: budding uninhibited by benzymidazol 1)
Pavir.1KG100200	1	AT1G42990	ATBZIP60,BZIP60	basic region/leucine zipper motif 60
Pavir.1KG102000	1	AT3G57890	0	Tubulin binding cofactor C domain-containing protein
Pavir.1KG104300	1	AT4G26470	0	Calcium-binding EF-hand family protein
Pavir.1KG104900	1	AT3G13235	0	ubiquitin family protein
Pavir.1KG105000	1	AT2G04160	AIR3	Subtilisin-like serine endopeptidase family protein
Pavir.1KG106800	1	AT4G32330	0	TPX2 (targeting protein for Xklp2) protein family
Pavir.1KG108000	1	AT1G52565	0	0
Pavir.1KG108300	1	AT5G51050	0	Mitochondrial substrate carrier family protein
Pavir.1KG109700	1	AT2G15790	CYP40,SQN	peptidyl-prolyl cis-trans isomerase / cyclophilin-40 (CYP40) / rotamase
Pavir.1KG115700	1	AT5G21105	0	Plant L-ascorbate oxidase
Pavir.1KG120800	1	AT4G13350	NIG	NSP (nuclear shuttle protein)-interacting GTPase
Pavir.1KG127000	1	AT1G15360	SHN1,WIN1	Integrase-type DNA-binding superfamily protein
Pavir.1KG133200	1	AT2G29200	APUM1,PUM1	pumilio 1
Pavir.1KG138700	1	0	0	0
Pavir.1KG138800	1	AT4G20260	ATPCAP1,PCAP1	plasma-membrane associated cation-binding protein 1
Pavir.1KG139700	1	0	0	0
Pavir.1KG149800	1	AT4G23820	0	Pectin lyase-like superfamily protein
Pavir.1KG154800	1	AT2G23380	CLF,ICU1,SDG1,SET1	SET domain-containing protein
Pavir.1KG155100	1	AT4G34050	CCoAOMT1	S-adenosyl-L-methionine-dependent methyltransferases superfamily protein
Pavir.1KG162700	1	AT5G24270	ATSOS3,CBL4,SOS3	Calcium-binding EF-hand family protein
Pavir.1KG171600	1	AT1G15220	ATCCMH,CCMH	cytochrome c biogenesis protein family
Pavir.1KG171900	1	AT3G16190	0	Isochorismatase family protein
Pavir.1KG174100	1	AT3G18930	0	RING/U-box superfamily protein
Pavir.1KG175300	1	AT3G58120	ATBZIP61,BZIP61	Basic-leucine zipper (bZIP) transcription factor family protein
Pavir.1KG175400	1	AT3G58120	ATBZIP61,BZIP61	Basic-leucine zipper (bZIP) transcription factor family protein
Pavir.1KG178000	1	AT5G05340	0	Peroxidase superfamily protein
Pavir.1KG178800	1	AT1G60430	ARPC3	actin-related protein C3
Pavir.1KG179000	1	0	0	0
Pavir.1KG181100	1	AT3G14860	0	NHL domain-containing protein
Pavir.1KG181600	1	AT4G18910	ATNLM2,NIP1;2,NLM2	NOD26-like intrinsic protein 1;2
Pavir.1KG182400	1	AT3G24530	0	AAA-type ATPase family protein / ankyrin repeat family protein
Pavir.1KG183200	1	0	0	0
Pavir.1KG183400	1	0	0	0
Pavir.1KG184000	1	AT2G20030	0	RING/U-box superfamily protein
Pavir.1KG184600	1	AT2G42840	PDF1	protodermal factor 1
Pavir.1KG185200	1	AT5G11590	TINY2	Integrase-type DNA-binding superfamily protein
Pavir.1KG185800	1	AT5G11630	0	0
Pavir.1KG187500	1	AT5G25940	0	early nodulin-related
Pavir.1KG188500	1	AT2G15480	UGT73B5	UDP-glucosyl transferase 73B5
Pavir.1KG189200	1	AT5G56750	NDL1	N-MYC downregulated-like 1
Pavir.1KG190200	1	AT5G11970	0	Protein of unknown function (DUF3511)
Pavir.1KG193000	1	AT5G54980	0	Uncharacterised protein family (UPF0497)
Pavir.1KG193100	1	AT2G19580	TET2	tetraspanin2
Pavir.1KG193300	1	AT3G13750	BGAL1	beta galactosidase 1
Pavir.1KG196600	1	AT1G53520	0	Chalcone-flavanone isomerase family protein
Pavir.1KG199000	1	AT5G11510	AtMYB3R4,MYB3R-4	myb domain protein 3r-4
Pavir.1KG200600	1	AT5G53250	AGP22,ATAGP22	arabinogalactan protein 22
Pavir.1KG203600	1	AT5G41620	0	0
Pavir.1KG205100	1	AT2G46380	0	Protein of unknown function (DUF3133)
Pavir.1KG205300	1	AT4G23800	0	HMG (high mobility group) box protein
Pavir.1KG210200	1	AT4G23820	0	Pectin lyase-like superfamily protein
Pavir.1KG213200	1	AT1G52340	ABA2,ATABA2,ATSDR1,GIN1,ISI4,SDR1,SIS4,SRE1	NAD(P)-binding Rossmann-fold superfamily protein
Pavir.1KG218000	1	AT4G23440	0	Disease resistance protein (TIR-NBS class)
Pavir.1KG219100	1	AT2G36460	0	Aldolase superfamily protein
Pavir.1KG220700	1	AT2G20520	FLA6	FASCICLIN-like arabinogalactan 6
Pavir.1KG222300	1	AT1G79330	AMC6,ATMC5,ATMCP2B,MC5	metacaspase 5
Pavir.1KG222800	1	AT1G05840	0	Eukaryotic aspartyl protease family protein
Pavir.1KG223800	1	AT3G02750	0	Protein phosphatase 2C family protein
Pavir.1KG224800	1	AT5G47780	GAUT4	galacturonosyltransferase 4
Pavir.1KG225100	1	AT4G24970	0	Histidine kinase-, DNA gyrase B-, and HSP90-like ATPase family protein
Pavir.1KG230200	1	AT3G12870	0	0
Pavir.1KG230300	1	AT1G31335	0	0
Pavir.1KG234600	1	AT5G58380	CIPK10,PKS2,SIP1,SNRK3.8	SOS3-interacting protein 1
Pavir.1KG234700	1	AT5G46280	MCM3	Minichromosome maintenance (MCM2/3/5) family protein
Pavir.1KG235000	1	AT2G38370	0	Plant protein of unknown function (DUF827)
Pavir.1KG235700	1	AT2G40475	0	0
Pavir.1KG236400	1	AT3G46060	ARA-3,ARA3,ATRAB8A,ATRABE1C,RAB8A	RAB GTPase homolog 8A
Pavir.1KG236800	1	AT3G45980	H2B,HTB9	Histone superfamily protein
Pavir.1KG238300	1	AT5G02010	ATROPGEF7,ROPGEF7	RHO guanyl-nucleotide exchange factor 7
Pavir.1KG239000	1	AT3G52240	0	0
Pavir.1KG241200	1	AT5G02610	0	Ribosomal L29 family protein
Pavir.1KG243800	1	AT5G64550	0	loricrin-related
Pavir.1KG246500	1	AT1G50430	7RED,DWF5,LE,PA,ST7R	Ergosterol biosynthesis ERG4/ERG24 family
Pavir.1KG249400	1	AT2G07340	PFD1	PREFOLDIN 1
Pavir.1KG249700	1	AT5G10695	0	0
Pavir.1KG252000	1	AT2G18910	0	hydroxyproline-rich glycoprotein family protein
Pavir.1KG258200	1	0	0	0
Pavir.1KG259000	1	AT5G40740	0	0
Pavir.1KG263200	1	AT3G18240	0	Ribosomal protein S24/S35, mitochondrial
Pavir.1KG264300	1	AT3G20920	0	translocation protein-related
Pavir.1KG267000	1	AT2G21160	0	Translocon-associated protein (TRAP), alpha subunit
Pavir.1KG273200	1	AT1G67850	0	Protein of unknown function (DUF707)
Pavir.1KG273700	1	AT3G49260	iqd21	IQ-domain 21
Pavir.1KG273900	1	AT1G48160	0	signal recognition particle 19 kDa protein, putative / SRP19, putative
Pavir.1KG282200	1	AT2G46950	CYP709B2	cytochrome P450, family 709, subfamily B, polypeptide 2
Pavir.1KG282600	1	AT3G21220	ATMAP2K_ALPHA,ATMEK5,ATMKK5,MAP2K_A,MEK5,MKK5	MAP kinase kinase 5
Pavir.1KG287800	1	AT1G28600	0	GDSL-like Lipase/Acylhydrolase superfamily protein
Pavir.1KG288900	1	AT1G04850	0	ubiquitin-associated (UBA)/TS-N domain-containing protein
Pavir.1KG289600	1	AT5G50380	ATEXO70F1,EXO70F1	exocyst subunit exo70 family protein F1
Pavir.1KG289700	1	AT5G47920	0	0
Pavir.1KG290600	1	AT3G48550	0	0
Pavir.1KG291000	1	AT3G27030	0	0
Pavir.1KG295500	1	AT5G13170	SAG29	senescence-associated gene 29
Pavir.1KG297500	1	AT5G66400	ATDI8,RAB18	Dehydrin family protein
Pavir.1KG300800	1	AT4G06744	0	Leucine-rich repeat (LRR) family protein
Pavir.1KG303700	1	AT5G54190	PORA	protochlorophyllide oxidoreductase A
Pavir.1KG310800	1	AT2G36320	0	A20/AN1-like zinc finger family protein
Pavir.1KG312200	1	AT2G21130	0	Cyclophilin-like peptidyl-prolyl cis-trans isomerase family protein
Pavir.1KG312300	1	AT5G47900	0	Protein of unknown function (DUF1624)
Pavir.1KG315400	1	0	0	0
Pavir.1KG315500	1	AT5G04750	0	F1F0-ATPase inhibitor protein, putative
Pavir.1KG317900	1	AT3G10080	0	RmlC-like cupins superfamily protein
Pavir.1KG319300	1	AT5G04750	0	F1F0-ATPase inhibitor protein, putative
Pavir.1KG323700	1	AT3G18180	0	Glycosyltransferase family 61 protein
Pavir.1KG324100	1	AT1G43710	emb1075	Pyridoxal phosphate (PLP)-dependent transferases superfamily protein
Pavir.1KG324400	1	AT1G09200	0	Histone superfamily protein
Pavir.1KG326400	1	AT1G21200	0	sequence-specific DNA binding transcription factors
Pavir.1KG326700	1	0	0	0
Pavir.1KG329400	1	AT1G10950	AtTMN1,TMN1	transmembrane nine 1
Pavir.1KG332300	1	AT1G72020	0	0
Pavir.1KG336500	1	AT1G77020	0	DNAJ heat shock N-terminal domain-containing protein
Pavir.1KG337100	1	AT1G22930	0	T-complex protein 11
Pavir.1KG340600	1	AT5G58010	LRL3	LJRHL1-like 3
Pavir.1KG342200	1	AT5G64300	ATGCH,ATRIBA1,GCH,RFD1	GTP cyclohydrolase II
Pavir.1KG343000	1	AT1G22400	ATUGT85A1,UGT85A1	UDP-Glycosyltransferase superfamily protein
Pavir.1KG345100	1	AT1G12350	ATCOAB,COAB	4-phospho-panto-thenoylcysteine synthetase
Pavir.1KG346200	1	AT3G47550	0	RING/FYVE/PHD zinc finger superfamily protein
Pavir.1KG347500	1	0	0	0
Pavir.1KG347600	1	AT1G18720	0	Protein of unknown function (DUF962)
Pavir.1KG348200	1	AT3G01140	AtMYB106,MYB106,NOK	myb domain protein 106
Pavir.1KG348600	1	AT3G16090	0	RING/U-box superfamily protein
Pavir.1KG350000	1	AT5G40770	ATPHB3,PHB3	prohibitin 3
Pavir.1KG350200	1	AT3G21670	0	Major facilitator superfamily protein
Pavir.1KG352000	1	AT3G01380	0	transferases;sulfuric ester hydrolases;catalytics;transferases
Pavir.1KG352100	1	AT3G05858	0	0
Pavir.1KG353900	1	AT3G44220	0	Late embryogenesis abundant (LEA) hydroxyproline-rich glycoprotein family
Pavir.1KG354000	1	AT5G04840	0	bZIP protein
Pavir.1KG355400	1	0	0	0
Pavir.1KG358000	1	AT5G27760	0	Hypoxia-responsive family protein
Pavir.1KG358200	1	AT5G27830	0	0
Pavir.1KG358300	1	AT5G49120	0	Protein of unknown function (DUF581)
Pavir.1KG359200	1	AT5G10200	0	ARM-repeat/Tetratricopeptide repeat (TPR)-like protein
Pavir.1KG360200	1	AT5G63135	0	0
Pavir.1KG360600	1	AT5G50180	0	Protein kinase superfamily protein
Pavir.1KG363000	1	AT1G47480	0	alpha/beta-Hydrolases superfamily protein
Pavir.1KG364400	1	AT1G13180	ARP3,ATARP3,DIS1	Actin-like ATPase superfamily protein
Pavir.1KG366200	1	AT3G04130	0	Tetratricopeptide repeat (TPR)-like superfamily protein
Pavir.1KG369700	1	AT3G01750	0	Ankyrin repeat family protein
Pavir.1KG370300	1	AT3G18790	0	0
Pavir.1KG371200	1	0	0	0
Pavir.1KG371500	1	AT1G05805	0	basic helix-loop-helix (bHLH) DNA-binding superfamily protein
Pavir.1KG372100	1	AT2G43240	0	Nucleotide-sugar transporter family protein
Pavir.1KG372300	1	0	0	0
Pavir.1KG375800	1	AT2G31800	0	Integrin-linked protein kinase family
Pavir.1KG376000	1	AT2G31810	0	ACT domain-containing small subunit of acetolactate synthase protein
Pavir.1KG378200	1	AT4G30860	ASHR3,SDG4	SET domain group 4
Pavir.1KG378900	1	AT5G48930	HCT	hydroxycinnamoyl-CoA shikimate/quinate hydroxycinnamoyl transferase
Pavir.1KG383400	1	AT4G06744	0	Leucine-rich repeat (LRR) family protein
Pavir.1KG386100	1	AT2G37040	ATPAL1,PAL1	PHE ammonia lyase 1
Pavir.1KG387400	1	AT2G28315	0	Nucleotide/sugar transporter family protein
Pavir.1KG388800	1	AT2G02100	LCR69,PDF2.2	low-molecular-weight cysteine-rich 69
Pavir.1KG389900	1	0	0	0
Pavir.1KG391800	1	AT1G60670	0	Protein of unknown function (DUF3755)
Pavir.1KG395200	1	AT1G16470	PAB1	proteasome subunit PAB1
Pavir.1KG397100	1	AT5G23280	0	TCP family transcription factor
Pavir.1KG397400	1	AT5G23340	0	RNI-like superfamily protein
Pavir.1KG397600	1	AT5G08350	0	GRAM domain-containing protein / ABA-responsive protein-related
Pavir.1KG399300	1	AT4G10300	0	RmlC-like cupins superfamily protein
Pavir.1KG400200	1	AT1G02205	CER1	Fatty acid hydroxylase superfamily
Pavir.1KG400900	1	AT2G20420	0	ATP citrate lyase (ACL) family protein
Pavir.1KG402000	1	AT1G07090	LSH6	Protein of unknown function (DUF640)
Pavir.1KG402900	1	AT5G03300	ADK2	adenosine kinase 2
Pavir.1KG406800	1	AT1G65710	0	0
Pavir.1KG407800	1	AT3G15470	0	Transducin/WD40 repeat-like superfamily protein
Pavir.1KG408500	1	AT4G28250	ATEXPB3,ATHEXP BETA 1.6,EXPB3	expansin B3
Pavir.1KG409000	1	0	0	0
Pavir.1KG411500	1	AT2G45190	AFO,FIL,YAB1	Plant-specific transcription factor YABBY family protein
Pavir.1KG414000	1	AT1G76890	AT-GT2,GT2	Duplicated homeodomain-like superfamily protein
Pavir.1KG415800	1	0	0	0
Pavir.1KG416400	1	AT2G44745	0	WRKY family transcription factor
Pavir.1KG416500	1	AT2G44770	0	ELMO/CED-12 family protein
Pavir.1KG417200	1	0	0	0
Pavir.1KG417300	1	AT2G32300	UCC1	uclacyanin 1
Pavir.1KG417400	1	AT5G02890	0	HXXXD-type acyl-transferase family protein
Pavir.1KG417800	1	AT4G16800	0	ATP-dependent caseinolytic (Clp) protease/crotonase family protein
Pavir.1KG423200	1	AT3G24520	AT-HSFC1,HSFC1	heat shock transcription factor C1
Pavir.1KG427000	1	AT2G40320	TBL33	TRICHOME BIREFRINGENCE-LIKE 33
Pavir.1KG427300	1	AT2G40320	TBL33	TRICHOME BIREFRINGENCE-LIKE 33
Pavir.1KG427900	1	AT2G38440	ATSCAR2,DIS3,ITB1,SCAR2,WAVE4	SCAR homolog 2
Pavir.1KG430000	1	AT3G03490	AtPEX19-1,PEX19-1	peroxin 19-1
Pavir.1KG432300	1	AT4G11440	0	Mitochondrial substrate carrier family protein
Pavir.1KG433500	1	AT4G00430	PIP1;4,PIP1E,TMP-C	plasma membrane intrinsic protein 1;4
Pavir.1KG434000	1	AT4G00170	0	Plant VAMP (vesicle-associated membrane protein) family protein
Pavir.1KG434300	1	AT4G12520	0	Bifunctional inhibitor/lipid-transfer protein/seed storage 2S albumin superfamily protein
Pavir.1KG434900	1	AT4G00360	ATT1,CYP86A2	cytochrome P450, family 86, subfamily A, polypeptide 2
Pavir.1KG436100	1	AT1G76065	0	LYR family of Fe/S cluster biogenesis protein
Pavir.1KG436200	1	0	0	0
Pavir.1KG436500	1	0	0	0
Pavir.1KG437300	1	AT4G38460	GGR	geranylgeranyl reductase
Pavir.1KG439200	1	AT4G07950	0	DNA-directed RNA polymerase, subunit M, archaeal
Pavir.1KG440800	1	AT3G03550	0	RING/U-box superfamily protein
Pavir.1KG441000	1	AT1G72210	0	basic helix-loop-helix (bHLH) DNA-binding superfamily protein
Pavir.1KG444900	1	0	0	0
Pavir.1KG445500	1	AT4G00750	0	S-adenosyl-L-methionine-dependent methyltransferases superfamily protein
Pavir.1KG446300	1	AT4G28890	0	RING/U-box superfamily protein
Pavir.1KG446400	1	AT5G52020	0	Integrase-type DNA-binding superfamily protein
Pavir.1KG450400	1	AT1G33055	0	0
Pavir.1KG450700	1	0	0	0
Pavir.1KG451400	1	AT5G59970	0	Histone superfamily protein
Pavir.1KG451900	1	AT4G35310	ATCPK5,CPK5	calmodulin-domain protein kinase 5
Pavir.1KG453200	1	AT5G47060	0	Protein of unknown function (DUF581)
Pavir.1KG456400	1	AT4G13940	ATSAHH1,EMB1395,HOG1,MEE58,SAHH1	S-adenosyl-L-homocysteine hydrolase
Pavir.1KG459300	1	AT2G35470	0	0
Pavir.1KG459700	1	AT5G64410	ATOPT4,OPT4	oligopeptide transporter 4
Pavir.1KG460400	1	AT5G16730	0	Plant protein of unknown function (DUF827)
Pavir.1KG460800	1	AT4G25960	PGP2	P-glycoprotein 2
Pavir.1KG460900	1	AT5G46910	0	Transcription factor jumonji (jmj) family protein / zinc finger (C5HC2 type) family protein
Pavir.1KG461200	1	0	0	0
Pavir.1KG462000	1	AT5G16930	0	AAA-type ATPase family protein
Pavir.1KG463500	1	AT5G17160	0	0
Pavir.1KG463900	1	0	0	0
Pavir.1KG464400	1	AT4G33270	CDC20.1	Transducin family protein / WD-40 repeat family protein
Pavir.1KG465000	1	AT4G19110	0	Protein kinase superfamily protein
Pavir.1KG466200	1	AT1G31650	ATROPGEF14,ROPGEF14	RHO guanyl-nucleotide exchange factor 14
Pavir.1KG466900	1	AT4G19230	CYP707A1	cytochrome P450, family 707, subfamily A, polypeptide 1
Pavir.1KG467200	1	AT5G45370	0	nodulin MtN21 /EamA-like transporter family protein
Pavir.1KG467800	1	AT5G66450	0	Phosphatidic acid phosphatase (PAP2) family protein
Pavir.1KG468700	1	AT2G18280	AtTLP2,TLP2	tubby like protein 2
Pavir.1KG469000	1	AT4G34530	CIB1	cryptochrome-interacting basic-helix-loop-helix 1
Pavir.1KG469700	1	AT2G18360	0	alpha/beta-Hydrolases superfamily protein
Pavir.1KG470100	1	AT5G62940	DOF5.6,HCA2	Dof-type zinc finger DNA-binding family protein
Pavir.1KG470800	1	AT5G20570	ATRBX1,HRT1,RBX1,ROC1	RING-box 1
Pavir.1KG472300	1	AT3G25640	0	Protein of unknown function, DUF617
Pavir.1KG474000	1	AT1G77360	0	Tetratricopeptide repeat (TPR)-like superfamily protein
Pavir.1KG474800	1	AT2G33570	0	Domain of unknown function (DUF23)
Pavir.1KG476100	1	AT3G51520	0	diacylglycerol acyltransferase family
Pavir.1KG476500	1	AT1G76550	0	Phosphofructokinase family protein
Pavir.1KG477000	1	AT5G63310	ATNDPK2,NDPK IA,NDPK IA IA,NDPK1A,NDPK2	nucleoside diphosphate kinase 2
Pavir.1KG477400	1	AT2G33630	0	NAD(P)-binding Rossmann-fold superfamily protein
Pavir.1KG479200	1	AT1G32450	NRT1.5	nitrate transporter 1.5
Pavir.1KG479800	1	AT5G19630	0	alpha/beta-Hydrolases superfamily protein
Pavir.1KG480000	1	AT2G42190	0	0
Pavir.1KG480900	1	AT5G13070	0	MSF1-like family protein
Pavir.1KG481200	1	0	0	0
Pavir.1KG481600	1	AT3G07880	SCN1	Immunoglobulin E-set superfamily protein
Pavir.1KG482900	1	AT4G31985	0	Ribosomal protein L39 family protein
Pavir.1KG483100	1	AT2G41905	0	0
Pavir.1KG483500	1	AT3G07880	SCN1	Immunoglobulin E-set superfamily protein
Pavir.1KG484400	1	AT1G55620	ATCLC-F,CLC-F,CLCF	chloride channel F
Pavir.1KG485000	1	AT5G56170	LLG1	LORELEI-LIKE-GPI-ANCHORED PROTEIN 1
Pavir.1KG485100	1	AT5G56170	LLG1	LORELEI-LIKE-GPI-ANCHORED PROTEIN 1
Pavir.1KG485200	1	AT5G56170	LLG1	LORELEI-LIKE-GPI-ANCHORED PROTEIN 1
Pavir.1KG485600	1	AT4G12650	0	Endomembrane protein 70 protein family
Pavir.1KG487100	1	AT5G48250	0	B-box type zinc finger protein with CCT domain
Pavir.1KG488300	1	AT4G02800	0	0
Pavir.1KG490400	1	AT5G08139	0	RING/U-box superfamily protein
Pavir.1KG495000	1	AT3G48000	ALDH2,ALDH2A,ALDH2B4	aldehyde dehydrogenase 2B4
Pavir.1KG496400	1	AT5G14880	0	Potassium transporter family protein
Pavir.1KG496500	1	AT1G70280	0	NHL domain-containing protein
Pavir.1KG498400	1	AT1G23030	0	ARM repeat superfamily protein
Pavir.1KG499600	1	AT1G70710	ATGH9B1,CEL1,GH9B1	glycosyl hydrolase 9B1
Pavir.1KG501300	1	AT5G17190	0	0
Pavir.1KG502100	1	AT1G24764	ATMAP70-2,MAP70-2	microtubule-associated proteins 70-2
Pavir.1KG502400	1	AT1G24764	ATMAP70-2,MAP70-2	microtubule-associated proteins 70-2
Pavir.1KG502600	1	AT1G14790	ATRDRP1,RDR1	RNA-dependent RNA polymerase 1
Pavir.1KG505600	1	AT1G24120	ARL1	ARG1-like 1
Pavir.1KG506000	1	AT1G60010	0	0
Pavir.1KG506100	1	AT5G62890	0	Xanthine/uracil permease family protein
Pavir.1KG506500	1	AT4G28950	ARAC7,ATRAC7,ATROP9,RAC7,ROP9	RHO-related protein from plants 9
Pavir.1KG507200	1	AT5G60930	0	P-loop containing nucleoside triphosphate hydrolases superfamily protein
Pavir.1KG507700	1	AT3G01430	0	0
Pavir.1KG507800	1	AT1G73590	ATPIN1,PIN1	Auxin efflux carrier family protein
Pavir.1KG508600	1	0	0	0
Pavir.1KG509700	1	AT5G61910	0	DCD (Development and Cell Death) domain protein
Pavir.1KG510200	1	AT3G47620	AtTCP14,TCP14	TEOSINTE BRANCHED, cycloidea and PCF (TCP) 14
Pavir.1KG510400	1	AT1G74520	ATHVA22A,HVA22A	HVA22 homologue A
Pavir.1KG511100	1	AT5G62580	0	ARM repeat superfamily protein
Pavir.1KG512000	1	AT3G13772	AtTMN7,TMN7	transmembrane nine 7
Pavir.1KG512100	1	AT4G38510	0	ATPase, V1 complex, subunit B protein
Pavir.1KG513000	1	AT1G15690	ATAVP3,AtVHP1;1,AVP-3,AVP1	Inorganic H pyrophosphatase family protein
Pavir.1KG515100	1	AT1G19170	0	Pectin lyase-like superfamily protein
Pavir.1KG515900	1	AT1G64980	0	Nucleotide-diphospho-sugar transferases superfamily protein
Pavir.1KG517400	1	AT3G54250	0	GHMP kinase family protein
Pavir.1KG519100	1	AT2G07690	MCM5	Minichromosome maintenance (MCM2/3/5) family protein
Pavir.1KG519500	1	AT5G35160	0	Endomembrane protein 70 protein family
Pavir.1KG520600	1	AT1G80570	0	RNI-like superfamily protein
Pavir.1KG520900	1	AT2G12400	0	0
Pavir.1KG521300	1	AT5G11090	0	serine-rich protein-related
Pavir.1KG521900	1	AT1G15690	ATAVP3,AtVHP1;1,AVP-3,AVP1	Inorganic H pyrophosphatase family protein
Pavir.1KG523100	1	AT1G32410	0	Vacuolar protein sorting 55 (VPS55) family protein
Pavir.1KG523400	1	0	0	0
Pavir.1KG524400	1	AT1G60070	0	Adaptor protein complex AP-1, gamma subunit
Pavir.1KG527900	1	AT1G51660	ATMEK4,ATMKK4,MKK4	mitogen-activated protein kinase kinase 4
Pavir.1KG530900	1	AT4G30410	0	sequence-specific DNA binding transcription factors
Pavir.1KG531800	1	AT1G16180	0	Serinc-domain containing serine and sphingolipid biosynthesis protein
Pavir.1KG534200	1	AT4G30710	0	Family of unknown function (DUF566)
Pavir.1KG534400	1	AT4G13180	0	NAD(P)-binding Rossmann-fold superfamily protein
Pavir.1KG535000	1	AT3G59290	0	ENTH/VHS family protein
Pavir.1KG535500	1	0	0	0
Pavir.1KG535800	1	AT1G08650	ATPPCK1,PPCK1	phosphoenolpyruvate carboxylase kinase 1
Pavir.1KG535900	1	AT5G65685	0	UDP-Glycosyltransferase superfamily protein
Pavir.1KG536800	1	AT4G28530	anac074,NAC074	NAC domain containing protein 74
Pavir.1KG537500	1	AT4G14330	0	P-loop containing nucleoside triphosphate hydrolases superfamily protein
Pavir.1KG537600	1	AT3G04470	0	Ankyrin repeat family protein
Pavir.1KG537700	1	AT4G14310	0	Transducin/WD40 repeat-like superfamily protein
Pavir.1KG538200	1	AT5G09620	0	Octicosapeptide/Phox/Bem1p family protein
Pavir.1KG540000	1	AT1G02205	CER1	Fatty acid hydroxylase superfamily
Pavir.1KG541500	1	AT5G43940	ADH2,ATGSNOR1,GSNOR,HOT5,PAR2	GroES-like zinc-binding dehydrogenase family protein
Pavir.1KG541900	1	AT2G20300	ALE2	Protein kinase superfamily protein
Pavir.1KG542300	1	AT1G04150	0	C2 calcium/lipid-binding plant phosphoribosyltransferase family protein
Pavir.1KG542400	1	AT5G33370	0	GDSL-like Lipase/Acylhydrolase superfamily protein
Pavir.1KG542500	1	AT2G20190	ATCLASP,CLASP	CLIP-associated protein
Pavir.1KG543600	1	AT2G20360	0	NAD(P)-binding Rossmann-fold superfamily protein
Pavir.1KG544200	1	AT1G04690	KAB1,KV-BETA1	potassium channel beta subunit 1
Pavir.1KG544900	1	AT1G31800	CYP97A3,LUT5	cytochrome P450, family 97, subfamily A, polypeptide 3
Pavir.1KG545600	1	0	0	0
Pavir.1KG546800	1	AT5G43420	0	RING/U-box superfamily protein
Pavir.1KG550200	1	AT5G23750	0	Remorin family protein
Pavir.1KG550300	1	0	0	0
Pavir.1KG550600	1	AT4G00560	0	NAD(P)-binding Rossmann-fold superfamily protein
Pavir.1KG550800	1	0	0	0
Pavir.1KG551400	1	AT1G20270	0	2-oxoglutarate (2OG) and Fe(II)-dependent oxygenase superfamily protein
Pavir.1KG552900	1	AT3G07610	IBM1	Transcription factor jumonji (jmjC) domain-containing protein
Pavir.1KG555700	1	AT4G09060	0	0
Pavir.1KG555900	1	AT1G48410	AGO1	Stabilizer of iron transporter SufD / Polynucleotidyl transferase
Pavir.1NG002300	1	AT1G76880	0	Duplicated homeodomain-like superfamily protein
Pavir.1NG003200	1	AT4G17260	0	Lactate/malate dehydrogenase family protein
Pavir.1NG003500	1	AT5G62390	ATBAG7,BAG7	BCL-2-associated athanogene 7
Pavir.1NG003900	1	AT5G47610	0	RING/U-box superfamily protein
Pavir.1NG006900	1	AT4G10840	0	Tetratricopeptide repeat (TPR)-like superfamily protein
Pavir.1NG007300	1	AT4G15440	CYP74B2,HPL1	hydroperoxide lyase 1
Pavir.1NG009400	1	AT3G61350	SKIP4	SKP1 interacting partner 4
Pavir.1NG011700	1	AT2G02170	0	Remorin family protein
Pavir.1NG014600	1	AT1G54460	0	TPX2 (targeting protein for Xklp2) protein family
Pavir.1NG014700	1	AT2G30620	0	winged-helix DNA-binding transcription factor family protein
Pavir.1NG015100	1	AT1G08770	PRA1.E	prenylated RAB acceptor 1.E
Pavir.1NG020000	1	AT3G54690	0	Sugar isomerase (SIS) family protein
Pavir.1NG020900	1	AT3G13000	0	Protein of unknown function, DUF547
Pavir.1NG021300	1	AT4G31540	ATEXO70G1,EXO70G1	exocyst subunit exo70 family protein G1
Pavir.1NG021700	1	AT2G40030	ATNRPD1B,DMS5,DRD3,NRPD1B,NRPE1	nuclear RNA polymerase D1B
Pavir.1NG021800	1	AT1G53760	0	0
Pavir.1NG022300	1	AT2G32990	AtGH9B8,GH9B8	glycosyl hydrolase 9B8
Pavir.1NG024800	1	AT4G29940	PRHA	pathogenesis related homeodomain protein A
Pavir.1NG027300	1	AT5G20730	ARF7,BIP,IAA21,IAA23,IAA25,MSG1,NPH4,TIR5	Transcriptional factor B3 family protein / auxin-responsive factor AUX/IAA-related
Pavir.1NG027600	1	AT2G07050	CAS1	cycloartenol synthase 1
Pavir.1NG028200	1	AT2G07050	CAS1	cycloartenol synthase 1
Pavir.1NG028400	1	AT1G27370	SPL10	squamosa promoter binding protein-like 10
Pavir.1NG029300	1	AT1G12040	LRX1	leucine-rich repeat/extensin 1
Pavir.1NG030500	1	AT1G51860	0	Leucine-rich repeat protein kinase family protein
Pavir.1NG032100	1	AT2G28315	0	Nucleotide/sugar transporter family protein
Pavir.1NG034200	1	AT2G36330	0	Uncharacterised protein family (UPF0497)
Pavir.1NG036600	1	AT5G05240	0	Uncharacterised conserved protein (UCP030365)
Pavir.1NG040700	1	AT2G45200	ATGOS12,GOS12	golgi snare 12
Pavir.1NG041000	1	AT4G37445	0	0
Pavir.1NG042300	1	AT2G44740	CYCP4;1	cyclin p4;1
Pavir.1NG045800	1	AT1G13380	0	Protein of unknown function (DUF1218)
Pavir.1NG048800	1	0	0	0
Pavir.1NG053600	1	AT1G42540	ATGLR3.3,GLR3.3	glutamate receptor 3.3
Pavir.1NG054700	1	AT1G30890	0	Integral membrane HRF1 family protein
Pavir.1NG056300	1	AT5G03760	ATCSLA09,ATCSLA9,CSLA09,CSLA9,RAT4	Nucleotide-diphospho-sugar transferases superfamily protein
Pavir.1NG057100	1	0	0	0
Pavir.1NG058700	1	AT2G33460	RIC1	ROP-interactive CRIB motif-containing protein 1
Pavir.1NG059100	1	AT1G15220	ATCCMH,CCMH	cytochrome c biogenesis protein family
Pavir.1NG060500	1	AT5G37020	ARF8,ATARF8	auxin response factor 8
Pavir.1NG061900	1	AT5G23860	TUB8	tubulin beta 8
Pavir.1NG065300	1	AT2G35120	0	Single hybrid motif superfamily protein
Pavir.1NG065700	1	AT1G56170	ATHAP5B,HAP5B,NF-YC2	nuclear factor Y, subunit C2
Pavir.1NG065800	1	0	0	0
Pavir.1NG068200	1	AT3G61670	0	Protein of unknown function (DUF3133)
Pavir.1NG068600	1	AT1G27370	SPL10	squamosa promoter binding protein-like 10
Pavir.1NG070000	1	AT2G19160	0	Core-2/I-branching beta-1,6-N-acetylglucosaminyltransferase family protein
Pavir.1NG071300	1	AT5G57110	ACA8,AT-ACA8	autoinhibited Ca2+ -ATPase, isoform 8
Pavir.1NG071700	1	AT3G10730	ATSUN2,SUN2	SAD1/UNC-84 domain protein 2
Pavir.1NG073400	1	AT5G24930	ATCOL4,COL4	CONSTANS-like 4
Pavir.1NG073800	1	AT4G33400	0	Vacuolar import/degradation, Vid27-related protein
Pavir.1NG074700	1	AT5G57780	0	0
Pavir.1NG075800	1	AT1G79650	RAD23,RAD23B	Rad23 UV excision repair protein family
Pavir.1NG076100	1	AT2G24150	HHP3	heptahelical protein 3
Pavir.1NG077800	1	AT5G10870	ATCM2,CM2	chorismate mutase 2
Pavir.1NG079900	1	AT2G25220	0	Protein kinase superfamily protein
Pavir.1NG081800	1	AT3G14067	0	Subtilase family protein
Pavir.1NG082300	1	AT1G52540	0	Protein kinase superfamily protein
Pavir.1NG083100	1	AT4G38040	0	Exostosin family protein
Pavir.1NG083600	1	AT3G19450	ATCAD4,CAD,CAD-C,CAD4	GroES-like zinc-binding alcohol dehydrogenase family protein
Pavir.1NG085900	1	AT2G42990	0	GDSL-like Lipase/Acylhydrolase superfamily protein
Pavir.1NG086000	1	0	0	0
Pavir.1NG087500	1	AT5G28850	0	Calcium-binding EF-hand family protein
Pavir.1NG096600	1	0	0	0
Pavir.1NG103400	1	AT4G13350	NIG	NSP (nuclear shuttle protein)-interacting GTPase
Pavir.1NG106400	1	AT4G32460	0	Protein of unknown function, DUF642
Pavir.1NG108900	1	AT3G15680	0	Ran BP2/NZF zinc finger-like superfamily protein
Pavir.1NG110500	1	AT1G15360	SHN1,WIN1	Integrase-type DNA-binding superfamily protein
Pavir.1NG117900	1	AT1G72720	0	Protein of unknown function (DUF3511)
Pavir.1NG119500	1	AT4G38510	0	ATPase, V1 complex, subunit B protein
Pavir.1NG119600	1	AT2G26110	0	Protein of unknown function (DUF761)
Pavir.1NG119700	1	AT5G08580	0	Calcium-binding EF hand family protein
Pavir.1NG125700	1	AT2G42840	PDF1	protodermal factor 1
Pavir.1NG125800	1	AT3G58800	0	0
Pavir.1NG126800	1	0	0	0
Pavir.1NG128700	1	AT4G18910	ATNLM2,NIP1;2,NLM2	NOD26-like intrinsic protein 1;2
Pavir.1NG129400	1	AT3G14860	0	NHL domain-containing protein
Pavir.1NG130000	1	AT5G05340	0	Peroxidase superfamily protein
Pavir.1NG133800	1	AT3G58120	ATBZIP61,BZIP61	Basic-leucine zipper (bZIP) transcription factor family protein
Pavir.1NG135100	1	AT4G40070	0	RING/U-box superfamily protein
Pavir.1NG138300	1	0	0	0
Pavir.1NG139600	1	AT3G14320	0	Zinc finger, C3HC4 type (RING finger) family protein
Pavir.1NG142300	1	AT2G36760	UGT73C2	UDP-glucosyl transferase 73C2
Pavir.1NG143700	1	AT5G53140	0	Protein phosphatase 2C family protein
Pavir.1NG145000	1	AT4G23820	0	Pectin lyase-like superfamily protein
Pavir.1NG146900	1	AT5G45910	0	GDSL-like Lipase/Acylhydrolase superfamily protein
Pavir.1NG151600	1	AT5G17420	ATCESA7,CESA7,IRX3,MUR10	Cellulose synthase family protein
Pavir.1NG154800	1	AT3G13480	0	0
Pavir.1NG156400	1	AT3G03980	0	NAD(P)-binding Rossmann-fold superfamily protein
Pavir.1NG159100	1	AT3G61670	0	Protein of unknown function (DUF3133)
Pavir.1NG161300	1	AT5G64550	0	loricrin-related
Pavir.1NG163500	1	AT4G35020	ARAC3,ATROP6,RAC3,RHO1PS,ROP6	RAC-like 3
Pavir.1NG164200	1	AT1G50430	7RED,DWF5,LE,PA,ST7R	Ergosterol biosynthesis ERG4/ERG24 family
Pavir.1NG166400	1	AT3G59890	0	Dihydrodipicolinate reductase, bacterial/plant
Pavir.1NG174800	1	AT5G40740	0	0
Pavir.1NG179200	1	AT2G20560	0	DNAJ heat shock family protein
Pavir.1NG181200	1	AT4G23800	0	HMG (high mobility group) box protein
Pavir.1NG181400	1	AT2G46380	0	Protein of unknown function (DUF3133)
Pavir.1NG186100	1	AT2G46330	AGP16,ATAGP16	arabinogalactan protein 16
Pavir.1NG187600	1	AT1G52240	ATROPGEF11,PIRF1,ROPGEF11	RHO guanyl-nucleotide exchange factor 11
Pavir.1NG196000	1	AT5G24260	0	prolyl oligopeptidase family protein
Pavir.1NG197300	1	AT3G53810	0	Concanavalin A-like lectin protein kinase family protein
Pavir.1NG198700	1	AT4G10850	0	Nodulin MtN3 family protein
Pavir.1NG205600	1	AT3G18180	0	Glycosyltransferase family 61 protein
Pavir.1NG219700	1	AT3G14760	0	0
Pavir.1NG221400	1	AT4G10955	0	alpha/beta-Hydrolases superfamily protein
Pavir.1NG221800	1	AT4G20260	ATPCAP1,PCAP1	plasma-membrane associated cation-binding protein 1
Pavir.1NG222000	1	0	0	0
Pavir.1NG223700	1	AT3G05700	0	Drought-responsive family protein
Pavir.1NG233900	1	AT5G64030	0	S-adenosyl-L-methionine-dependent methyltransferases superfamily protein
Pavir.1NG238900	1	AT1G16220	0	Protein phosphatase 2C family protein
Pavir.1NG245300	1	AT1G05350	0	NAD(P)-binding Rossmann-fold superfamily protein
Pavir.1NG246200	1	AT4G22130	SRF8	STRUBBELIG-receptor family 8
Pavir.1NG247800	1	AT1G04850	0	ubiquitin-associated (UBA)/TS-N domain-containing protein
Pavir.1NG248800	1	AT5G47920	0	0
Pavir.1NG249300	1	AT3G48560	AHAS,ALS,CSR1,IMR1,TZP5	chlorsulfuron/imidazolinone resistant 1
Pavir.1NG250600	1	AT5G13170	SAG29	senescence-associated gene 29
Pavir.1NG253900	1	AT2G39795	0	Mitochondrial glycoprotein family protein
Pavir.1NG255300	1	AT1G07430	HAI2	highly ABA-induced PP2C gene 2
Pavir.1NG261400	1	AT1G75220	0	Major facilitator superfamily protein
Pavir.1NG262200	1	AT3G09270	ATGSTU8,GSTU8	glutathione S-transferase TAU 8
Pavir.1NG266100	1	AT5G45530	0	Protein of unknown function (DUF594)
Pavir.1NG266700	1	AT4G10160	0	RING/U-box superfamily protein
Pavir.1NG268100	1	AT1G07930	0	GTP binding Elongation factor Tu family protein
Pavir.1NG270300	1	AT2G30400	ATOFP2,OFP2	ovate family protein 2
Pavir.1NG276400	1	AT3G12920	0	SBP (S-ribonuclease binding protein) family protein
Pavir.1NG278500	1	AT3G06868	0	0
Pavir.1NG279000	1	AT5G03730	AtCTR1,CTR1,SIS1	Protein kinase superfamily protein
Pavir.1NG279400	1	0	0	0
Pavir.1NG281200	1	AT2G36320	0	A20/AN1-like zinc finger family protein
Pavir.1NG283600	1	AT2G37340	ATRSZ33,RSZ33	arginine/serine-rich zinc knuckle-containing protein 33
Pavir.1NG287300	1	AT1G10950	AtTMN1,TMN1	transmembrane nine 1
Pavir.1NG288600	1	AT3G51460	RHD4	Phosphoinositide phosphatase family protein
Pavir.1NG288700	1	0	0	0
Pavir.1NG292600	1	0	0	0
Pavir.1NG295600	1	AT1G43710	emb1075	Pyridoxal phosphate (PLP)-dependent transferases superfamily protein
Pavir.1NG295700	1	AT1G49230	0	RING/U-box superfamily protein
Pavir.1NG295900	1	AT1G09200	0	Histone superfamily protein
Pavir.1NG296200	1	0	0	0
Pavir.1NG297800	1	0	0	0
Pavir.1NG298600	1	0	0	0
Pavir.1NG300500	1	AT1G14450	0	NADH dehydrogenase (ubiquinone)s
Pavir.1NG302200	1	AT5G23550	0	Got1/Sft2-like vescicle transport protein family
Pavir.1NG303200	1	AT4G00750	0	S-adenosyl-L-methionine-dependent methyltransferases superfamily protein
Pavir.1NG303400	1	0	0	0
Pavir.1NG303700	1	AT3G61850	DAG1	Dof-type zinc finger DNA-binding family protein
Pavir.1NG305800	1	AT3G20300	0	Protein of unknown function (DUF3537)
Pavir.1NG306700	1	AT1G47380	0	Protein phosphatase 2C family protein
Pavir.1NG307100	1	AT4G39820	0	Tetratricopeptide repeat (TPR)-like superfamily protein
Pavir.1NG307200	1	AT4G09510	CINV2	cytosolic invertase 2
Pavir.1NG307700	1	AT4G38180	FRS5	FAR1-related sequence 5
Pavir.1NG308400	1	AT1G72020	0	0
Pavir.1NG315000	1	AT2G32060	0	Ribosomal protein L7Ae/L30e/S12e/Gadd45 family protein
Pavir.1NG316000	1	AT1G12350	ATCOAB,COAB	4-phospho-panto-thenoylcysteine synthetase
Pavir.1NG317100	1	AT3G47550	0	RING/FYVE/PHD zinc finger superfamily protein
Pavir.1NG319200	1	AT5G15310	ATMIXTA,ATMYB16,MYB16	myb domain protein 16
Pavir.1NG321300	1	AT1G68890	0	magnesium ion binding;thiamin pyrophosphate binding;hydro-lyases;catalytics;2-succinyl-5-enolpyruvyl-6-hydroxy-3-cyclohexene-1-carboxylic-acid synthases
Pavir.1NG323100	1	AT5G55480	SVL1	SHV3-like 1
Pavir.1NG323900	1	AT3G20860	ATNEK5,NEK5	NIMA-related kinase 5
Pavir.1NG325600	1	AT5G27760	0	Hypoxia-responsive family protein
Pavir.1NG326100	1	AT5G10200	0	ARM-repeat/Tetratricopeptide repeat (TPR)-like protein
Pavir.1NG326400	1	AT2G42490	0	Copper amine oxidase family protein
Pavir.1NG327600	1	AT5G09360	LAC14	laccase 14
Pavir.1NG327800	1	AT1G67900	0	Phototropic-responsive NPH3 family protein
Pavir.1NG330400	1	AT5G63160	BT1	BTB and TAZ domain protein 1
Pavir.1NG330800	1	AT1G13180	ARP3,ATARP3,DIS1	Actin-like ATPase superfamily protein
Pavir.1NG331100	1	AT5G14360	0	Ubiquitin-like superfamily protein
Pavir.1NG331300	1	AT4G17360	0	Formyl transferase
Pavir.1NG331400	1	AT1G67730	ATKCR1,KCR1,YBR159	beta-ketoacyl reductase 1
Pavir.1NG333800	1	AT3G01750	0	Ankyrin repeat family protein
Pavir.1NG335500	1	AT5G17210	0	Protein of unknown function (DUF1218)
Pavir.1NG336700	1	AT2G31800	0	Integrin-linked protein kinase family
Pavir.1NG336800	1	AT2G31810	0	ACT domain-containing small subunit of acetolactate synthase protein
Pavir.1NG340000	1	AT1G05805	0	basic helix-loop-helix (bHLH) DNA-binding superfamily protein
Pavir.1NG340700	1	0	0	0
Pavir.1NG341300	1	AT3G54420	ATCHITIV,ATEP3,CHIV,EP3	homolog of carrot EP3-3 chitinase
Pavir.1NG342500	1	AT4G32720	AtLa1,La1	La protein 1
Pavir.1NG344500	1	AT5G48930	HCT	hydroxycinnamoyl-CoA shikimate/quinate hydroxycinnamoyl transferase
Pavir.1NG344700	1	AT5G17710	EMB1241	Co-chaperone GrpE family protein
Pavir.1NG346300	1	AT4G06536	0	SPla/RYanodine receptor (SPRY) domain-containing protein
Pavir.1NG347200	1	AT2G27500	0	Glycosyl hydrolase superfamily protein
Pavir.1NG349400	1	AT4G21200	ATGA2OX8,GA2OX8	gibberellin 2-oxidase 8
Pavir.1NG349900	1	AT3G04290	ATLTL1,LTL1	Li-tolerant lipase 1
Pavir.1NG353200	1	AT1G02205	CER1	Fatty acid hydroxylase superfamily
Pavir.1NG355900	1	AT4G13370	0	Plant protein of unknown function (DUF936)
Pavir.1NG356000	1	AT5G03300	ADK2	adenosine kinase 2
Pavir.1NG358200	1	AT2G02100	LCR69,PDF2.2	low-molecular-weight cysteine-rich 69
Pavir.1NG358900	1	AT1G60860	AGD2	ARF-GAP domain 2
Pavir.1NG359900	1	AT3G05000	0	Transport protein particle (TRAPP) component
Pavir.1NG361800	1	AT5G23350	0	GRAM domain-containing protein / ABA-responsive protein-related
Pavir.1NG366800	1	AT1G65710	0	0
Pavir.1NG367500	1	AT3G15470	0	Transducin/WD40 repeat-like superfamily protein
Pavir.1NG369700	1	AT3G61260	0	Remorin family protein
Pavir.1NG371800	1	AT3G49590	0	Autophagy-related protein 13
Pavir.1NG372900	1	AT1G75540	STH2	salt tolerance homolog2
Pavir.1NG373100	1	AT4G36250	ALDH3F1	aldehyde dehydrogenase 3F1
Pavir.1NG373700	1	AT1G33260	0	Protein kinase superfamily protein
Pavir.1NG374700	1	AT3G53730	0	Histone superfamily protein
Pavir.1NG375900	1	0	0	0
Pavir.1NG376700	1	AT2G44770	0	ELMO/CED-12 family protein
Pavir.1NG377600	1	AT2G32300	UCC1	uclacyanin 1
Pavir.1NG377700	1	AT5G02890	0	HXXXD-type acyl-transferase family protein
Pavir.1NG377800	1	AT1G02130	ARA-5,ARA5,ATRAB1B,ATRABD2A,RA-5,RABD2A	RAS 5
Pavir.1NG379000	1	AT5G47230	ATERF-5,ATERF5,ERF5	ethylene responsive element binding factor 5
Pavir.1NG383900	1	0	0	0
Pavir.1NG384500	1	AT3G15670	0	Late embryogenesis abundant protein (LEA) family protein
Pavir.1NG389400	1	AT4G00170	0	Plant VAMP (vesicle-associated membrane protein) family protein
Pavir.1NG389600	1	0	0	0
Pavir.1NG389800	1	AT4G12520	0	Bifunctional inhibitor/lipid-transfer protein/seed storage 2S albumin superfamily protein
Pavir.1NG392600	1	AT4G00430	PIP1;4,PIP1E,TMP-C	plasma membrane intrinsic protein 1;4
Pavir.1NG392800	1	AT4G00360	ATT1,CYP86A2	cytochrome P450, family 86, subfamily A, polypeptide 2
Pavir.1NG392900	1	AT5G22870	0	Late embryogenesis abundant (LEA) hydroxyproline-rich glycoprotein family
Pavir.1NG394000	1	0	0	0
Pavir.1NG394500	1	AT2G16990	0	Major facilitator superfamily protein
Pavir.1NG394800	1	AT3G14810	MSL5	mechanosensitive channel of small conductance-like 5
Pavir.1NG395700	1	AT5G55050	0	GDSL-like Lipase/Acylhydrolase superfamily protein
Pavir.1NG395900	1	AT1G20440	AtCOR47,COR47,RD17	cold-regulated 47
Pavir.1NG396800	1	AT1G20696	HMGB3,NFD03,NFD3	high mobility group B3
Pavir.1NG398500	1	AT5G55050	0	GDSL-like Lipase/Acylhydrolase superfamily protein
Pavir.1NG398600	1	AT1G20450	ERD10,LTI29,LTI45	Dehydrin family protein
Pavir.1NG399700	1	AT3G18750	ATWNK6,WNK6,ZIK5	with no lysine (K) kinase 6
Pavir.1NG399900	1	AT2G27230	LHW	transcription factor-related
Pavir.1NG402300	1	AT3G25140	GAUT8,QUA1	Nucleotide-diphospho-sugar transferases superfamily protein
Pavir.1NG404000	1	AT3G48000	ALDH2,ALDH2A,ALDH2B4	aldehyde dehydrogenase 2B4
Pavir.1NG404300	1	AT5G14880	0	Potassium transporter family protein
Pavir.1NG404400	1	AT1G70280	0	NHL domain-containing protein
Pavir.1NG406400	1	AT1G25450	CER60,KCS5	3-ketoacyl-CoA synthase 5
Pavir.1NG406600	1	AT1G71020	0	ARM repeat superfamily protein
Pavir.1NG408000	1	AT1G70710	ATGH9B1,CEL1,GH9B1	glycosyl hydrolase 9B1
Pavir.1NG409600	1	AT5G17190	0	0
Pavir.1NG411900	1	AT2G32990	AtGH9B8,GH9B8	glycosyl hydrolase 9B8
Pavir.1NG413400	1	AT5G62890	0	Xanthine/uracil permease family protein
Pavir.1NG413600	1	AT5G62880	ARAC10,ATRAC10,ATROP11,RAC10	RAC-like 10
Pavir.1NG414100	1	AT5G60930	0	P-loop containing nucleoside triphosphate hydrolases superfamily protein
Pavir.1NG415300	1	AT1G14790	ATRDRP1,RDR1	RNA-dependent RNA polymerase 1
Pavir.1NG417900	1	AT1G74410	0	RING/U-box superfamily protein
Pavir.1NG420000	1	AT1G69530	AT-EXP1,ATEXP1,ATEXPA1,ATHEXP ALPHA 1.2,EXP1,EXPA1	expansin A1
Pavir.1NG423800	1	AT5G52020	0	Integrase-type DNA-binding superfamily protein
Pavir.1NG426400	1	AT1G73240	0	0
Pavir.1NG429600	1	AT5G47060	0	Protein of unknown function (DUF581)
Pavir.1NG434400	1	AT1G22490	0	basic helix-loop-helix (bHLH) DNA-binding superfamily protein
Pavir.1NG435200	1	AT4G18230	0	0
Pavir.1NG435300	1	AT5G46740	UBP21	ubiquitin-specific protease 21
Pavir.1NG435500	1	AT5G16730	0	Plant protein of unknown function (DUF827)
Pavir.1NG435700	1	AT4G25960	PGP2	P-glycoprotein 2
Pavir.1NG435900	1	AT3G49150	0	F-box/RNI-like superfamily protein
Pavir.1NG437900	1	0	0	0
Pavir.1NG438500	1	AT2G35585	0	0
Pavir.1NG438600	1	AT1G32050	0	SCAMP family protein
Pavir.1NG440600	1	AT5G17160	0	0
Pavir.1NG440800	1	AT5G04130	GYRB2	DNA GYRASE B2
Pavir.1NG441400	1	AT4G33270	CDC20.1	Transducin family protein / WD-40 repeat family protein
Pavir.1NG441800	1	0	0	0
Pavir.1NG442000	1	AT4G19110	0	Protein kinase superfamily protein
Pavir.1NG443400	1	AT4G19420	0	Pectinacetylesterase family protein
Pavir.1NG443800	1	AT1G31650	ATROPGEF14,ROPGEF14	RHO guanyl-nucleotide exchange factor 14
Pavir.1NG444600	1	AT4G19230	CYP707A1	cytochrome P450, family 707, subfamily A, polypeptide 1
Pavir.1NG447900	1	AT3G44220	0	Late embryogenesis abundant (LEA) hydroxyproline-rich glycoprotein family
Pavir.1NG449600	1	AT4G34540	0	NmrA-like negative transcriptional regulator family protein
Pavir.1NG450400	1	AT4G36580	0	AAA-type ATPase family protein
Pavir.1NG450700	1	AT2G18360	0	alpha/beta-Hydrolases superfamily protein
Pavir.1NG450900	1	AT3G27820	ATMDAR4,MDAR4	monodehydroascorbate reductase 4
Pavir.1NG451300	1	AT5G62940	DOF5.6,HCA2	Dof-type zinc finger DNA-binding family protein
Pavir.1NG452800	1	AT5G20570	ATRBX1,HRT1,RBX1,ROC1	RING-box 1
Pavir.1NG452900	1	AT3G27960	0	Tetratricopeptide repeat (TPR)-like superfamily protein
Pavir.1NG455700	1	AT4G16660	0	heat shock protein 70 (Hsp 70) family protein
Pavir.1NG455900	1	AT1G77360	0	Tetratricopeptide repeat (TPR)-like superfamily protein
Pavir.1NG456600	1	AT2G33570	0	Domain of unknown function (DUF23)
Pavir.1NG456800	1	AT3G53380	0	Concanavalin A-like lectin protein kinase family protein
Pavir.1NG457400	1	AT2G36460	0	Aldolase superfamily protein
Pavir.1NG458600	1	AT2G33630	0	NAD(P)-binding Rossmann-fold superfamily protein
Pavir.1NG458900	1	AT4G35320	0	0
Pavir.1NG460000	1	AT5G19630	0	alpha/beta-Hydrolases superfamily protein
Pavir.1NG460200	1	AT3G57930	0	0
Pavir.1NG460900	1	AT2G19740	0	Ribosomal protein L31e family protein
Pavir.1NG461000	1	AT5G13070	0	MSF1-like family protein
Pavir.1NG461900	1	AT5G13490	AAC2	ADP/ATP carrier 2
Pavir.1NG462000	1	AT3G07880	SCN1	Immunoglobulin E-set superfamily protein
Pavir.1NG463500	1	AT5G47750	D6PKL2,PK5	D6 protein kinase like 2
Pavir.1NG465600	1	AT5G10770	0	Eukaryotic aspartyl protease family protein
Pavir.1NG466700	1	AT5G25100	0	Endomembrane protein 70 protein family
Pavir.1NG466800	1	AT4G02800	0	0
Pavir.1NG467400	1	AT4G12730	FLA2	FASCICLIN-like arabinogalactan 2
Pavir.1NG468900	1	AT4G24390	0	RNI-like superfamily protein
Pavir.1NG469100	1	AT5G65420	CYCD4;1	CYCLIN D4;1
Pavir.1NG469800	1	AT4G24610	0	0
Pavir.1NG470100	1	0	0	0
Pavir.1NG471700	1	AT5G48820	ICK6,KRP3	inhibitor/interactor with cyclin-dependent kinase
Pavir.1NG471900	1	AT5G66800	0	0
Pavir.1NG472200	1	AT5G35525	0	PLAC8 family protein
Pavir.1NG474600	1	AT1G09580	0	emp24/gp25L/p24 family/GOLD family protein
Pavir.1NG475200	1	AT4G33985	0	Protein of unknown function (DUF1685)
Pavir.1NG485100	1	AT1G73360	ATHDG11,EDT1,HDG11	homeodomain GLABROUS 11
Pavir.1NG486200	1	AT2G05790	0	O-Glycosyl hydrolases family 17 protein
Pavir.1NG488900	1	AT5G66800	0	0
Pavir.1NG490600	1	AT1G58120	0	0
Pavir.1NG490900	1	AT4G24610	0	0
Pavir.1NG491700	1	AT5G65420	CYCD4;1	CYCLIN D4;1
Pavir.1NG493500	1	AT4G08980	FBW2	F-BOX WITH WD-40 2
Pavir.1NG493700	1	AT4G08950	EXO	Phosphate-responsive 1 family protein
Pavir.1NG493800	1	AT4G08950	EXO	Phosphate-responsive 1 family protein
Pavir.1NG494100	1	AT5G10310	0	0
Pavir.1NG494600	1	AT1G62830	ATLSD1,ATSWP1,LDL1,LSD1,SWP1	LSD1-like 1
Pavir.1NG494800	1	0	0	0
Pavir.1NG495600	1	AT1G34670	AtMYB93,MYB93	myb domain protein 93
Pavir.1NG497800	1	AT4G39630	0	0
Pavir.1NG498400	1	AT1G08650	ATPPCK1,PPCK1	phosphoenolpyruvate carboxylase kinase 1
Pavir.1NG498800	1	AT3G59290	0	ENTH/VHS family protein
Pavir.1NG500300	1	AT2G29570	ATPCNA2,PCNA2	proliferating cell nuclear antigen 2
Pavir.1NG500500	1	AT3G23030	IAA2	indole-3-acetic acid inducible 2
Pavir.1NG500600	1	AT1G60070	0	Adaptor protein complex AP-1, gamma subunit
Pavir.1NG503100	1	AT1G15690	ATAVP3,AtVHP1;1,AVP-3,AVP1	Inorganic H pyrophosphatase family protein
Pavir.1NG503800	1	AT5G11090	0	serine-rich protein-related
Pavir.1NG504000	1	AT2G12400	0	0
Pavir.1NG504400	1	AT1G80570	0	RNI-like superfamily protein
Pavir.1NG505800	1	AT5G35160	0	Endomembrane protein 70 protein family
Pavir.1NG506100	1	AT2G07690	MCM5	Minichromosome maintenance (MCM2/3/5) family protein
Pavir.1NG507500	1	AT3G54250	0	GHMP kinase family protein
Pavir.1NG509200	1	AT5G48930	HCT	hydroxycinnamoyl-CoA shikimate/quinate hydroxycinnamoyl transferase
Pavir.1NG509300	1	AT4G13180	0	NAD(P)-binding Rossmann-fold superfamily protein
Pavir.1NG514000	1	AT3G04710	0	ankyrin repeat family protein
Pavir.1NG518500	1	AT1G51660	ATMEK4,ATMKK4,MKK4	mitogen-activated protein kinase kinase 4
Pavir.1NG521800	1	AT1G53910	RAP2.12	related to AP2 12
Pavir.1NG521900	1	AT1G54050	0	HSP20-like chaperones superfamily protein
Pavir.1NG523800	1	AT1G19170	0	Pectin lyase-like superfamily protein
Pavir.1NG524700	1	AT3G43850	0	0
Pavir.1NG525000	1	AT5G26667	PYR6	P-loop containing nucleoside triphosphate hydrolases superfamily protein
Pavir.1NG525300	1	AT5G26667	PYR6	P-loop containing nucleoside triphosphate hydrolases superfamily protein
Pavir.1NG527300	1	AT3G12020	0	P-loop containing nucleoside triphosphate hydrolases superfamily protein
Pavir.1NG530800	1	AT2G42040	0	0
Pavir.1NG531500	1	AT3G17700	ATCNGC20,CNBT1,CNGC20	cyclic nucleotide-binding transporter 1
Pavir.1NG532800	1	AT1G73360	ATHDG11,EDT1,HDG11	homeodomain GLABROUS 11
Pavir.1NG533300	1	AT2G32970	0	0
Pavir.1NG533800	1	AT2G05790	0	O-Glycosyl hydrolases family 17 protein
Pavir.1NG533900	1	AT1G05010	ACO4,EAT1,EFE	ethylene-forming enzyme
Pavir.1NG534100	1	AT1G11510	0	DNA-binding storekeeper protein-related transcriptional regulator
Pavir.1NG535700	1	AT5G62580	0	ARM repeat superfamily protein
Pavir.1NG536000	1	0	0	0
Pavir.1NG536700	1	AT4G39795	0	Protein of unknown function (DUF581)
Pavir.1NG537100	1	AT5G10080	0	Eukaryotic aspartyl protease family protein
Pavir.1NG537700	1	AT4G39620	ATPPR5,EMB2453	Tetratricopeptide repeat (TPR)-like superfamily protein
Pavir.1NG537900	1	AT5G07900	0	Mitochondrial transcription termination factor family protein
Pavir.1NG538900	1	AT5G39865	0	Glutaredoxin family protein
Pavir.1NG539200	1	AT1G26945	KDR	basic helix-loop-helix (bHLH) DNA-binding superfamily protein
Pavir.1NG539600	1	AT1G74520	ATHVA22A,HVA22A	HVA22 homologue A
Pavir.1NG539700	1	AT3G47620	AtTCP14,TCP14	TEOSINTE BRANCHED, cycloidea and PCF (TCP) 14
Pavir.1NG540900	1	AT5G10080	0	Eukaryotic aspartyl protease family protein
Pavir.1NG545200	1	AT1G48410	AGO1	Stabilizer of iron transporter SufD / Polynucleotidyl transferase
Pavir.1NG547400	1	AT3G19820	CBB1,DIM,DIM1,DWF1,EVE1	cell elongation protein / DWARF1 / DIMINUTO (DIM)
Pavir.1NG547900	1	AT5G23280	0	TCP family transcription factor
Pavir.1NG548000	1	AT3G19990	0	0
Pavir.1NG548300	1	0	0	0
Pavir.1NG549300	1	AT1G20270	0	2-oxoglutarate (2OG) and Fe(II)-dependent oxygenase superfamily protein
Pavir.1NG549400	1	AT3G15410	0	Leucine-rich repeat (LRR) family protein
Pavir.1NG550100	1	AT2G07750	0	DEA(D/H)-box RNA helicase family protein
Pavir.1NG554100	1	AT3G23150	ETR2	Signal transduction histidine kinase, hybrid-type, ethylene sensor
Pavir.1NG554400	1	AT3G58170	ATBET11,ATBS14A,BET11,BS14A	BET1P/SFT1P-like protein 14A
Pavir.1NG554800	1	AT1G03495	0	HXXXD-type acyl-transferase family protein
Pavir.1NG555000	1	AT5G43420	0	RING/U-box superfamily protein
Pavir.1NG555800	1	AT3G45090	0	P-loop containing nucleoside triphosphate hydrolases superfamily protein
Pavir.1NG556500	1	AT5G60800	0	Heavy metal transport/detoxification superfamily protein
Pavir.1NG556900	1	0	0	0
Pavir.1NG557300	1	AT1G04690	KAB1,KV-BETA1	potassium channel beta subunit 1
Pavir.1NG558600	1	AT4G28760	0	Protein of unknown function (DUF3741)
Pavir.1NG558900	1	AT2G20190	ATCLASP,CLASP	CLIP-associated protein
Pavir.1NG559000	1	AT5G33370	0	GDSL-like Lipase/Acylhydrolase superfamily protein
Pavir.1NG559200	1	AT3G57880	0	Calcium-dependent lipid-binding (CaLB domain) plant phosphoribosyltransferase family protein
Pavir.1NG559400	1	AT2G20300	ALE2	Protein kinase superfamily protein
Pavir.1NG560000	1	AT5G43940	ADH2,ATGSNOR1,GSNOR,HOT5,PAR2	GroES-like zinc-binding dehydrogenase family protein
Pavir.1NG563300	1	AT5G09620	0	Octicosapeptide/Phox/Bem1p family protein
Pavir.1NG563400	1	0	0	0
Pavir.1NG563800	1	AT4G14310	0	Transducin/WD40 repeat-like superfamily protein
Pavir.2KG002600	1	AT5G66920	sks17	SKU5 similar 17
Pavir.2KG011500	1	AT2G27035	AtENODL20,ENODL20	early nodulin-like protein 20
Pavir.2KG012300	1	AT1G72300	0	Leucine-rich receptor-like protein kinase family protein
Pavir.2KG012800	1	AT5G42510	0	Disease resistance-responsive (dirigent-like protein) family protein
Pavir.2KG014000	1	AT4G05190	ATK5	kinesin 5
Pavir.2KG015300	1	AT3G01190	0	Peroxidase superfamily protein
Pavir.2KG016700	1	AT1G61900	0	0
Pavir.2KG042600	1	AT1G10020	0	Protein of unknown function (DUF1005)
Pavir.2KG045900	1	AT5G49630	AAP6	amino acid permease 6
Pavir.2KG046000	1	AT5G65700	BAM1	Leucine-rich receptor-like protein kinase family protein
Pavir.2KG047500	1	AT5G09530	0	hydroxyproline-rich glycoprotein family protein
Pavir.2KG047700	1	AT5G09530	0	hydroxyproline-rich glycoprotein family protein
Pavir.2KG047800	1	0	0	0
Pavir.2KG047900	1	AT5G09530	0	hydroxyproline-rich glycoprotein family protein
Pavir.2KG051700	1	AT1G30620	HSR8,MUR4,UXE1	NAD(P)-binding Rossmann-fold superfamily protein
Pavir.2KG052600	1	AT5G14010	KNU	C2H2 and C2HC zinc fingers superfamily protein
Pavir.2KG059500	1	AT3G22440	0	FRIGIDA-like protein
Pavir.2KG060800	1	AT2G48140	EDA4	Bifunctional inhibitor/lipid-transfer protein/seed storage 2S albumin superfamily protein
Pavir.2KG060900	1	AT3G22620	0	Bifunctional inhibitor/lipid-transfer protein/seed storage 2S albumin superfamily protein
Pavir.2KG061400	1	AT4G14770	ATTCX2,TCX2	TESMIN/TSO1-like CXC 2
Pavir.2KG061600	1	AT3G24480	0	Leucine-rich repeat (LRR) family protein
Pavir.2KG064700	1	AT5G06510	NF-YA10	nuclear factor Y, subunit A10
Pavir.2KG065700	1	AT1G56260	0	0
Pavir.2KG068400	1	AT5G06570	0	alpha/beta-Hydrolases superfamily protein
Pavir.2KG068500	1	AT5G06570	0	alpha/beta-Hydrolases superfamily protein
Pavir.2KG070600	1	AT3G03800	ATSYP131,SYP131	syntaxin of plants 131
Pavir.2KG072400	1	AT5G44500	0	Small nuclear ribonucleoprotein family protein
Pavir.2KG080500	1	AT2G22840	AtGRF1,GRF1	growth-regulating factor 1
Pavir.2KG088900	1	AT5G24090	ATCHIA,CHIA	chitinase A
Pavir.2KG093200	1	AT3G20790	0	NAD(P)-binding Rossmann-fold superfamily protein
Pavir.2KG105200	1	AT3G18330	0	F-box family protein
Pavir.2KG105600	1	0	0	0
Pavir.2KG105700	1	AT5G49830	EXO84B	exocyst complex component 84B
Pavir.2KG106100	1	AT3G28580	0	P-loop containing nucleoside triphosphate hydrolases superfamily protein
Pavir.2KG107600	1	0	0	0
Pavir.2KG110600	1	AT5G06460	ATUBA2,UBA 2	ubiquitin activating enzyme 2
Pavir.2KG114300	1	AT4G34450	0	coatomer gamma-2 subunit, putative / gamma-2 coat protein, putative / gamma-2 COP, putative
Pavir.2KG115800	1	AT3G50150	0	Plant protein of unknown function (DUF247)
Pavir.2KG117400	1	AT5G28150	0	Plant protein of unknown function (DUF868)
Pavir.2KG120800	1	AT5G13710	CPH,SMT1	sterol methyltransferase 1
Pavir.2KG126200	1	AT5G49610	0	F-box family protein
Pavir.2KG126700	1	AT2G13690	0	PRLI-interacting factor, putative
Pavir.2KG131600	1	AT5G64740	CESA6,E112,IXR2,PRC1	cellulose synthase 6
Pavir.2KG135300	1	AT2G35460	0	Late embryogenesis abundant (LEA) hydroxyproline-rich glycoprotein family
Pavir.2KG137400	1	AT2G30050	0	transducin family protein / WD-40 repeat family protein
Pavir.2KG137500	1	0	0	0
Pavir.2KG139500	1	0	0	0
Pavir.2KG142000	1	0	0	0
Pavir.2KG142700	1	AT3G55700	0	UDP-Glycosyltransferase superfamily protein
Pavir.2KG154500	1	AT1G68570	0	Major facilitator superfamily protein
Pavir.2KG170200	1	AT2G16390	CHR35,DMS1,DRD1	SNF2 domain-containing protein / helicase domain-containing protein
Pavir.2KG170500	1	0	0	0
Pavir.2KG174900	1	AT5G04320	0	Shugoshin C terminus
Pavir.2KG185100	1	AT2G42710	0	Ribosomal protein L1p/L10e family
Pavir.2KG188300	1	AT5G37478	0	TPX2 (targeting protein for Xklp2) protein family
Pavir.2KG189200	1	AT4G11630	0	Ribosomal protein L19 family protein
Pavir.2KG192600	1	AT5G48300	ADG1,APS1	ADP glucose pyrophosphorylase 1
Pavir.2KG195900	1	0	0	0
Pavir.2KG196200	1	AT1G05170	0	Galactosyltransferase family protein
Pavir.2KG196600	1	AT1G77210	AtSTP14,STP14	sugar transporter 14
Pavir.2KG199100	1	AT1G04290	0	Thioesterase superfamily protein
Pavir.2KG203200	1	AT3G45850	0	P-loop containing nucleoside triphosphate hydrolases superfamily protein
Pavir.2KG203900	1	AT3G45600	TET3	tetraspanin3
Pavir.2KG204000	1	AT2G28500	LBD11	LOB domain-containing protein 11
Pavir.2KG204400	1	AT5G03040	iqd2	IQ-domain 2
Pavir.2KG204600	1	AT5G60370	0	0
Pavir.2KG205400	1	AT5G65700	BAM1	Leucine-rich receptor-like protein kinase family protein
Pavir.2KG207000	1	AT3G58670	0	Protein of unknown function (DUF1637)
Pavir.2KG207300	1	AT3G14910	0	0
Pavir.2KG207400	1	AT4G02750	0	Tetratricopeptide repeat (TPR)-like superfamily protein
Pavir.2KG210700	1	AT3G27325	0	hydrolases, acting on ester bonds
Pavir.2KG212400	1	0	0	0
Pavir.2KG212500	1	AT3G62020	GLP10	germin-like protein 10
Pavir.2KG218400	1	AT3G52940	ELL1,FK,HYD2	Ergosterol biosynthesis ERG4/ERG24 family
Pavir.2KG223200	1	AT3G15480	0	Protein of unknown function (DUF1218)
Pavir.2KG224300	1	AT1G10050	0	glycosyl hydrolase family 10 protein / carbohydrate-binding domain-containing protein
Pavir.2KG226400	1	AT3G23510	0	Cyclopropane-fatty-acyl-phospholipid synthase
Pavir.2KG227400	1	AT5G09520	0	hydroxyproline-rich glycoprotein family protein
Pavir.2KG229100	1	AT5G48540	0	receptor-like protein kinase-related family protein
Pavir.2KG229800	1	AT2G17890	CPK16	calcium-dependent protein kinase 16
Pavir.2KG230000	1	AT2G01930	ATBPC1,BBR,BPC1	basic pentacysteine1
Pavir.2KG230500	1	AT3G61050	NTMC2T4,NTMC2TYPE4	Calcium-dependent lipid-binding (CaLB domain) family protein
Pavir.2KG232800	1	AT3G53420	PIP2,PIP2;1,PIP2A	plasma membrane intrinsic protein 2A
Pavir.2KG233100	1	AT2G45110	ATEXPB4,ATHEXP BETA 1.1,EXPB4	expansin B4
Pavir.2KG234200	1	AT5G17270	0	Protein prenylyltransferase superfamily protein
Pavir.2KG242800	1	AT5G48485	DIR1	Bifunctional inhibitor/lipid-transfer protein/seed storage 2S albumin superfamily protein
Pavir.2KG242900	1	AT5G48485	DIR1	Bifunctional inhibitor/lipid-transfer protein/seed storage 2S albumin superfamily protein
Pavir.2KG247300	1	AT2G31320	ATPARP2,PARP2	poly(ADP-ribose) polymerase 2
Pavir.2KG248300	1	AT1G05210	0	Transmembrane protein 97, predicted
Pavir.2KG250000	1	AT5G13280	AK,AK-LYS1,AK1	aspartate kinase 1
Pavir.2KG250300	1	AT1G08510	FATB	fatty acyl-ACP thioesterases B
Pavir.2KG251300	1	AT1G10390	0	Nucleoporin autopeptidase
Pavir.2KG251800	1	AT3G02340	0	RING/U-box superfamily protein
Pavir.2KG252100	1	AT5G48490	0	Bifunctional inhibitor/lipid-transfer protein/seed storage 2S albumin superfamily protein
Pavir.2KG254200	1	AT3G66654	0	Cyclophilin-like peptidyl-prolyl cis-trans isomerase family protein
Pavir.2KG254500	1	AT1G74270	0	Ribosomal protein L35Ae family protein
Pavir.2KG256900	1	0	0	0
Pavir.2KG257200	1	AT5G65640	bHLH093	beta HLH protein 93
Pavir.2KG257700	1	AT4G37250	0	Leucine-rich repeat protein kinase family protein
Pavir.2KG258100	1	AT3G16840	0	P-loop containing nucleoside triphosphate hydrolases superfamily protein
Pavir.2KG259400	1	AT5G47820	FRA1	P-loop containing nucleoside triphosphate hydrolases superfamily protein
Pavir.2KG260800	1	AT2G15430	NRPB3,NRPD3,NRPE3A,RBP36A,RPB35.5A	DNA-directed RNA polymerase family protein
Pavir.2KG263900	1	AT4G12730	FLA2	FASCICLIN-like arabinogalactan 2
Pavir.2KG264900	1	AT2G27470	NF-YB11	nuclear factor Y, subunit B11
Pavir.2KG266700	1	AT2G36690	0	2-oxoglutarate (2OG) and Fe(II)-dependent oxygenase superfamily protein
Pavir.2KG270400	1	AT3G19440	0	Pseudouridine synthase family protein
Pavir.2KG273500	1	AT4G17180	0	O-Glycosyl hydrolases family 17 protein
Pavir.2KG274700	1	AT5G05970	NEDD1	Transducin/WD40 repeat-like superfamily protein
Pavir.2KG283300	1	AT2G16890	0	UDP-Glycosyltransferase superfamily protein
Pavir.2KG286800	1	AT2G46210	0	Fatty acid/sphingolipid desaturase
Pavir.2KG289300	1	AT1G07650	0	Leucine-rich repeat transmembrane protein kinase
Pavir.2KG290300	1	AT2G25800	0	Protein of unknown function (DUF810)
Pavir.2KG293100	1	AT4G34510	KCS17	3-ketoacyl-CoA synthase 17
Pavir.2KG294600	1	AT4G29750	0	CRS1 / YhbY (CRM) domain-containing protein
Pavir.2KG298400	1	AT5G37840	0	0
Pavir.2KG300200	1	AT1G48480	RKL1	receptor-like kinase 1
Pavir.2KG300400	1	AT5G66040	STR16	sulfurtransferase protein 16
Pavir.2KG302100	1	AT5G16940	0	carbon-sulfur lyases
Pavir.2KG302800	1	AT1G14720	ATXTH28,EXGT-A2,XTH28,XTR2	xyloglucan endotransglucosylase/hydrolase 28
Pavir.2KG304700	1	0	0	0
Pavir.2KG305300	1	0	0	0
Pavir.2KG306200	1	AT1G26850	0	S-adenosyl-L-methionine-dependent methyltransferases superfamily protein
Pavir.2KG306500	1	AT3G28917	MIF2	mini zinc finger 2
Pavir.2KG311200	1	AT1G70210	ATCYCD1;1,CYCD1;1	CYCLIN D1;1
Pavir.2KG311700	1	AT5G62890	0	Xanthine/uracil permease family protein
Pavir.2KG312400	1	AT5G38880	0	0
Pavir.2KG313800	1	AT5G15870	0	glycosyl hydrolase family 81 protein
Pavir.2KG314100	1	AT2G16890	0	UDP-Glycosyltransferase superfamily protein
Pavir.2KG314200	1	AT1G60190	0	ARM repeat superfamily protein
Pavir.2KG315000	1	0	0	0
Pavir.2KG315900	1	0	0	0
Pavir.2KG317000	1	AT1G74030	ENO1	enolase 1
Pavir.2KG317300	1	AT3G57030	0	Calcium-dependent phosphotriesterase superfamily protein
Pavir.2KG320900	1	AT5G52610	0	F-box and associated interaction domains-containing protein
Pavir.2KG323300	1	0	0	0
Pavir.2KG323500	1	AT3G25040	ERD2B	endoplasmic reticulum retention defective 2B
Pavir.2KG326700	1	AT1G72970	EDA17,HTH	Glucose-methanol-choline (GMC) oxidoreductase family protein
Pavir.2KG328100	1	AT4G39700	0	Heavy metal transport/detoxification superfamily protein
Pavir.2KG329200	1	AT1G19780	ATCNGC8,CNGC8	cyclic nucleotide gated channel 8
Pavir.2KG329300	1	0	0	0
Pavir.2KG329800	1	AT5G10100	0	Haloacid dehalogenase-like hydrolase (HAD) superfamily protein
Pavir.2KG334600	1	AT2G23890	0	HAD-superfamily hydrolase, subfamily IG, 5\'-nucleotidase
Pavir.2KG334900	1	0	0	0
Pavir.2KG336500	1	AT3G53690	0	RING/U-box superfamily protein
Pavir.2KG336800	1	AT5G57970	0	DNA glycosylase superfamily protein
Pavir.2KG337300	1	AT4G31820	ENP,MAB4,NPY1	Phototropic-responsive NPH3 family protein
Pavir.2KG338500	1	AT5G48930	HCT	hydroxycinnamoyl-CoA shikimate/quinate hydroxycinnamoyl transferase
Pavir.2KG339200	1	AT5G17420	ATCESA7,CESA7,IRX3,MUR10	Cellulose synthase family protein
Pavir.2KG340200	1	AT1G79720	0	Eukaryotic aspartyl protease family protein
Pavir.2KG342500	1	AT2G23890	0	HAD-superfamily hydrolase, subfamily IG, 5\'-nucleotidase
Pavir.2KG348500	1	AT1G36980	0	0
Pavir.2KG349000	1	AT4G37130	0	hydroxyproline-rich glycoprotein family protein
Pavir.2KG350300	1	AT1G47480	0	alpha/beta-Hydrolases superfamily protein
Pavir.2KG350400	1	AT1G45207	0	Remorin family protein
Pavir.2KG352300	1	AT5G48820	ICK6,KRP3	inhibitor/interactor with cyclin-dependent kinase
Pavir.2KG353300	1	AT3G48690	ATCXE12,CXE12	alpha/beta-Hydrolases superfamily protein
Pavir.2KG354700	1	AT1G47490	ATRBP47C,RBP47C	RNA-binding protein 47C
Pavir.2KG356000	1	AT5G42680	0	Protein of unknown function, DUF617
Pavir.2KG360200	1	AT5G17230	PSY	PHYTOENE SYNTHASE
Pavir.2KG363100	1	AT5G10630	0	Translation elongation factor EF1A/initiation factor IF2gamma family protein
Pavir.2KG372800	1	AT2G43320	0	S-adenosyl-L-methionine-dependent methyltransferases superfamily protein
Pavir.2KG373500	1	0	0	0
Pavir.2KG375200	1	0	0	0
Pavir.2KG379900	1	AT4G12350	AtMYB42,MYB42	myb domain protein 42
Pavir.2KG380400	1	AT5G02560	HTA12	histone H2A 12
Pavir.2KG384000	1	AT4G34950	0	Major facilitator superfamily protein
Pavir.2KG384800	1	AT4G38620	ATMYB4,MYB4	myb domain protein 4
Pavir.2KG386300	1	AT1G54630	ACP3	acyl carrier protein 3
Pavir.2KG388300	1	AT2G20930	0	SNARE-like superfamily protein
Pavir.2KG389000	1	AT4G35880	0	Eukaryotic aspartyl protease family protein
Pavir.2KG391200	1	0	0	0
Pavir.2KG391600	1	AT3G02910	0	AIG2-like (avirulence induced gene) family protein
Pavir.2KG394700	1	AT2G17120	LYM2	lysm domain GPI-anchored protein 2 precursor
Pavir.2KG396600	1	AT1G20696	HMGB3,NFD03,NFD3	high mobility group B3
Pavir.2KG400500	1	AT1G68920	0	basic helix-loop-helix (bHLH) DNA-binding superfamily protein
Pavir.2KG401900	1	AT1G69010	BIM2	BES1-interacting Myc-like protein 2
Pavir.2KG402600	1	AT1G51700	ADOF1,DOF1	DOF zinc finger protein 1
Pavir.2KG403000	1	AT5G55730	FLA1	FASCICLIN-like arabinogalactan 1
Pavir.2KG405600	1	AT5G47750	D6PKL2,PK5	D6 protein kinase like 2
Pavir.2KG408600	1	AT3G13275	0	0
Pavir.2KG414900	1	AT5G27430	0	Signal peptidase subunit
Pavir.2KG416000	1	AT1G05830	ATX2,SDG30	trithorax-like protein 2
Pavir.2KG416100	1	0	0	0
Pavir.2KG417000	1	AT5G54830	0	DOMON domain-containing protein / dopamine beta-monooxygenase N-terminal domain-containing protein
Pavir.2KG417500	1	AT4G28088	0	Low temperature and salt responsive protein family
Pavir.2KG418000	1	AT3G05675	0	BTB/POZ domain-containing protein
Pavir.2KG421900	1	AT2G36870	XTH32	xyloglucan endotransglucosylase/hydrolase 32
Pavir.2KG425100	1	AT3G52680	0	F-box/RNI-like/FBD-like domains-containing protein
Pavir.2KG425900	1	AT3G45960	ATEXLA3,ATEXPL3,ATHEXP BETA 2.3,EXLA3,EXPL3	expansin-like A3
Pavir.2KG431700	1	AT1G03780	TPX2	targeting protein for XKLP2
Pavir.2KG433300	1	AT5G60200	TMO6	TARGET OF MONOPTEROS 6
Pavir.2KG434900	1	AT1G11820	0	O-Glycosyl hydrolases family 17 protein
Pavir.2KG436300	1	0	0	0
Pavir.2KG436700	1	AT1G62050	0	Ankyrin repeat family protein
Pavir.2KG437500	1	AT3G20410	CPK9	calmodulin-domain protein kinase 9
Pavir.2KG440100	1	AT5G66680	DGL1	dolichyl-diphosphooligosaccharide-protein glycosyltransferase 48kDa subunit family protein
Pavir.2KG440200	1	AT3G57520	AtSIP2,SIP2	seed imbibition 2
Pavir.2KG440700	1	AT3G20390	0	endoribonuclease L-PSP family protein
Pavir.2KG440900	1	AT5G57700	0	BNR/Asp-box repeat family protein
Pavir.2KG444400	1	AT4G20140	GSO1	Leucine-rich repeat transmembrane protein kinase
Pavir.2KG444700	1	AT5G49570	AtPNG1,PNG1	peptide-N-glycanase 1
Pavir.2KG446100	1	AT2G44610	ATRAB6A,ATRABH1B,RAB6,RAB6A	Ras-related small GTP-binding family protein
Pavir.2KG448500	1	AT3G20510	0	Transmembrane proteins 14C
Pavir.2KG449000	1	AT4G27060	CN,SPR2,TOR1	ARM repeat superfamily protein
Pavir.2KG451800	1	AT1G03670	0	ankyrin repeat family protein
Pavir.2KG453600	1	AT1G11545	XTH8	xyloglucan endotransglucosylase/hydrolase 8
Pavir.2KG455000	1	0	0	0
Pavir.2KG456300	1	AT5G18520	0	Lung seven transmembrane receptor family protein
Pavir.2KG458000	1	AT3G53610	ATRAB8,AtRab8B,AtRABE1a,RAB8	RAB GTPase homolog 8
Pavir.2KG467100	1	AT1G51060	HTA10	histone H2A 10
Pavir.2KG468900	1	AT3G22104	0	Phototropic-responsive NPH3 family protein
Pavir.2KG470000	1	AT3G09280	0	0
Pavir.2KG486100	1	AT4G28100	0	0
Pavir.2KG487100	1	0	0	0
Pavir.2KG487300	1	AT4G27350	0	Protein of unknown function (DUF1223)
Pavir.2KG487600	1	AT1G11260	ATSTP1,STP1	sugar transporter 1
Pavir.2KG487700	1	AT1G61350	0	ARM repeat superfamily protein
Pavir.2KG488000	1	0	0	0
Pavir.2KG488200	1	AT1G79360	2-Oct,ATOCT2,OCT2	organic cation/carnitine transporter 2
Pavir.2KG489800	1	AT1G52855	0	0
Pavir.2KG490600	1	AT3G43300	ATMIN7,BEN1	HOPM interactor 7
Pavir.2KG490800	1	AT1G61215	BRD4	bromodomain 4
Pavir.2KG490900	1	AT4G03390	SRF3	STRUBBELIG-receptor family 3
Pavir.2KG491000	1	AT1G11120	0	0
Pavir.2KG491300	1	AT2G20870	0	cell wall protein precursor, putative
Pavir.2KG494700	1	AT4G19900	0	alpha 1,4-glycosyltransferase family protein
Pavir.2KG495000	1	AT5G41920	0	GRAS family transcription factor
Pavir.2KG495200	1	AT1G10180	0	0
Pavir.2KG495400	1	AT5G45040	0	Cytochrome c
Pavir.2KG498400	1	AT5G06860	ATPGIP1,PGIP1	polygalacturonase inhibiting protein 1
Pavir.2KG499500	1	AT5G26330	0	Cupredoxin superfamily protein
Pavir.2KG500200	1	AT3G63170	0	Chalcone-flavanone isomerase family protein
Pavir.2KG504100	1	AT3G13510	0	Protein of Unknown Function (DUF239)
Pavir.2KG506600	1	0	0	0
Pavir.2KG508500	1	AT1G21070	0	Nucleotide-sugar transporter family protein
Pavir.2KG512300	1	AT4G16490	0	ARM repeat superfamily protein
Pavir.2KG512400	1	AT5G55530	0	Calcium-dependent lipid-binding (CaLB domain) family protein
Pavir.2KG513500	1	AT3G26430	0	GDSL-like Lipase/Acylhydrolase superfamily protein
Pavir.2KG514600	1	AT4G37650	SGR7,SHR	GRAS family transcription factor
Pavir.2KG514800	1	AT1G19360	0	Nucleotide-diphospho-sugar transferase family protein
Pavir.2KG517000	1	AT5G43960	0	Nuclear transport factor 2 (NTF2) family protein with RNA binding (RRM-RBD-RNP motifs) domain
Pavir.2KG519800	1	AT1G69420	0	DHHC-type zinc finger family protein
Pavir.2KG521700	1	AT3G26770	0	NAD(P)-binding Rossmann-fold superfamily protein
Pavir.2KG522200	1	AT5G26330	0	Cupredoxin superfamily protein
Pavir.2KG525900	1	AT5G09520	0	hydroxyproline-rich glycoprotein family protein
Pavir.2KG528200	1	AT1G10780	0	F-box/RNI-like superfamily protein
Pavir.2KG529600	1	0	0	0
Pavir.2KG530300	1	AT4G36660	0	Protein of unknown function (DUF1195)
Pavir.2KG530800	1	AT4G16380	0	Heavy metal transport/detoxification superfamily protein
Pavir.2KG530900	1	AT5G23530	AtCXE18,CXE18	carboxyesterase 18
Pavir.2KG532000	1	AT3G29970	0	B12D protein
Pavir.2KG532300	1	AT5G15630	COBL4,IRX6	COBRA-like extracellular glycosyl-phosphatidyl inositol-anchored protein family
Pavir.2KG534300	1	AT3G17440	ATNPSN13,NPSN13	novel plant snare 13
Pavir.2KG535800	1	AT3G05890	RCI2B	Low temperature and salt responsive protein family
Pavir.2KG536500	1	AT1G57560	AtMYB50,MYB50	myb domain protein 50
Pavir.2KG536600	1	AT3G05910	0	Pectinacetylesterase family protein
Pavir.2KG537000	1	AT3G62040	0	Haloacid dehalogenase-like hydrolase (HAD) superfamily protein
Pavir.2KG537700	1	AT1G73177	BNS	bonsai
Pavir.2KG537800	1	AT4G08810	SUB1	calcium ion binding
Pavir.2KG539100	1	AT1G26690	0	emp24/gp25L/p24 family/GOLD family protein
Pavir.2KG539400	1	AT4G27490	0	3\'-5\'-exoribonuclease family protein
Pavir.2KG541300	1	AT5G39850	0	Ribosomal protein S4
Pavir.2KG542000	1	AT2G35290	0	0
Pavir.2KG543800	1	AT4G39700	0	Heavy metal transport/detoxification superfamily protein
Pavir.2KG545500	1	AT4G39860	0	0
Pavir.2KG547700	1	AT4G33950	ATOST1,OST1,P44,SNRK2-6,SNRK2.6,SRK2E	Protein kinase superfamily protein
Pavir.2KG548500	1	AT4G33950	ATOST1,OST1,P44,SNRK2-6,SNRK2.6,SRK2E	Protein kinase superfamily protein
Pavir.2KG549900	1	AT4G24550	0	Clathrin adaptor complexes medium subunit family protein
Pavir.2KG550500	1	AT3G50530	CRK	CDPK-related kinase
Pavir.2KG552000	1	AT2G26210	0	Ankyrin repeat family protein
Pavir.2KG554300	1	AT1G74950	JAZ2,TIFY10B	TIFY domain/Divergent CCT motif family protein
Pavir.2KG555800	1	AT2G18110	0	Translation elongation factor EF1B/ribosomal protein S6 family protein
Pavir.2KG560800	1	AT5G05130	0	DNA/RNA helicase protein
Pavir.2KG563500	1	AT2G15730	0	P-loop containing nucleoside triphosphate hydrolases superfamily protein
Pavir.2KG563700	1	AT2G01720	0	Ribophorin I
Pavir.2KG564100	1	AT3G06035	0	Glycoprotein membrane precursor GPI-anchored
Pavir.2KG564800	1	AT2G48030	0	DNAse I-like superfamily protein
Pavir.2KG566100	1	AT5G27395	0	Mitochondrial inner membrane translocase complex, subunit Tim44-related protein
Pavir.2KG567100	1	AT1G03260	0	SNARE associated Golgi protein family
Pavir.2KG568900	1	AT3G66658	ALDH22A1	aldehyde dehydrogenase 22A1
Pavir.2KG569700	1	AT3G10740	ARAF,ARAF1,ASD1,ATASD1	alpha-L-arabinofuranosidase 1
Pavir.2KG569800	1	AT2G26980	CIPK3,SnRK3.17	CBL-interacting protein kinase 3
Pavir.2KG572000	1	AT2G23540	0	GDSL-like Lipase/Acylhydrolase superfamily protein
Pavir.2KG572500	1	AT3G07870	0	F-box and associated interaction domains-containing protein
Pavir.2KG573200	1	AT3G05030	ATNHX2,NHX2	sodium hydrogen exchanger 2
Pavir.2KG573400	1	AT1G08830	CSD1	copper/zinc superoxide dismutase 1
Pavir.2KG575900	1	AT2G41490	GPT	UDP-glcnac-adolichol phosphate glcnac-1-p-transferase
Pavir.2KG578500	1	AT3G54400	0	Eukaryotic aspartyl protease family protein
Pavir.2KG580500	1	AT3G10320	0	Glycosyltransferase family 61 protein
Pavir.2KG583800	1	AT1G08570	ACHT4	atypical CYS HIS rich thioredoxin 4
Pavir.2KG584800	1	AT5G18280	APY2,ATAPY2	apyrase 2
Pavir.2KG585800	1	AT2G38650	GAUT7,LGT7	galacturonosyltransferase 7
Pavir.2KG587400	1	AT2G40620	0	Basic-leucine zipper (bZIP) transcription factor family protein
Pavir.2KG589700	1	0	0	0
Pavir.2KG589800	1	AT5G05340	0	Peroxidase superfamily protein
Pavir.2KG590100	1	AT4G02320	0	Plant invertase/pectin methylesterase inhibitor superfamily
Pavir.2KG591200	1	AT3G06890	0	0
Pavir.2KG591600	1	AT2G47710	0	Adenine nucleotide alpha hydrolases-like superfamily protein
Pavir.2KG593700	1	AT2G27050	AtEIL1,EIL1	ETHYLENE-INSENSITIVE3-like 1
Pavir.2KG594900	1	AT5G27690	0	Heavy metal transport/detoxification superfamily protein
Pavir.2NG003700	1	AT4G05190	ATK5	kinesin 5
Pavir.2NG003900	1	0	0	0
Pavir.2NG004500	1	AT3G01190	0	Peroxidase superfamily protein
Pavir.2NG005600	1	AT1G61900	0	0
Pavir.2NG008500	1	AT5G66920	sks17	SKU5 similar 17
Pavir.2NG015800	1	AT1G02500	AtSAM1,MAT1,SAM-1,SAM1	S-adenosylmethionine synthetase 1
Pavir.2NG016000	1	AT5G05340	0	Peroxidase superfamily protein
Pavir.2NG021600	1	AT1G05210	0	Transmembrane protein 97, predicted
Pavir.2NG022900	1	0	0	0
Pavir.2NG026000	1	AT3G50780	0	0
Pavir.2NG027200	1	AT5G66750	ATDDM1,CHA1,CHR01,CHR1,DDM1,SOM1,SOM4	chromatin remodeling 1
Pavir.2NG032500	1	AT5G65700	BAM1	Leucine-rich receptor-like protein kinase family protein
Pavir.2NG033100	1	AT2G19440	0	O-Glycosyl hydrolases family 17 protein
Pavir.2NG035300	1	AT1G30620	HSR8,MUR4,UXE1	NAD(P)-binding Rossmann-fold superfamily protein
Pavir.2NG035900	1	AT5G09530	0	hydroxyproline-rich glycoprotein family protein
Pavir.2NG036300	1	AT1G09530	PAP3,PIF3,POC1	phytochrome interacting factor 3
Pavir.2NG037500	1	AT4G20940	0	Leucine-rich receptor-like protein kinase family protein
Pavir.2NG037700	1	AT1G30570	HERK2	hercules receptor kinase 2
Pavir.2NG039100	1	AT1G30360	ERD4	Early-responsive to dehydration stress protein (ERD4)
Pavir.2NG040200	1	AT1G34770	0	0
Pavir.2NG040700	1	AT1G17230	0	Leucine-rich receptor-like protein kinase family protein
Pavir.2NG041600	1	AT2G34585	0	0
Pavir.2NG043300	1	AT5G22050	0	Protein kinase superfamily protein
Pavir.2NG043500	1	AT3G11780	0	MD-2-related lipid recognition domain-containing protein / ML domain-containing protein
Pavir.2NG043600	1	AT5G01420	0	Glutaredoxin family protein
Pavir.2NG043700	1	AT4G10570	UBP9	ubiquitin-specific protease 9
Pavir.2NG043900	1	AT1G08465	YAB2	Plant-specific transcription factor YABBY family protein
Pavir.2NG047500	1	AT5G06570	0	alpha/beta-Hydrolases superfamily protein
Pavir.2NG048000	1	AT3G03800	ATSYP131,SYP131	syntaxin of plants 131
Pavir.2NG049200	1	AT5G25270	0	Ubiquitin-like superfamily protein
Pavir.2NG050800	1	AT3G03770	0	Leucine-rich repeat protein kinase family protein
Pavir.2NG052700	1	AT3G44590	0	60S acidic ribosomal protein family
Pavir.2NG052800	1	0	0	0
Pavir.2NG053500	1	AT2G48140	EDA4	Bifunctional inhibitor/lipid-transfer protein/seed storage 2S albumin superfamily protein
Pavir.2NG053600	1	AT2G48140	EDA4	Bifunctional inhibitor/lipid-transfer protein/seed storage 2S albumin superfamily protein
Pavir.2NG053700	1	AT3G22600	0	Bifunctional inhibitor/lipid-transfer protein/seed storage 2S albumin superfamily protein
Pavir.2NG054200	1	AT4G14770	ATTCX2,TCX2	TESMIN/TSO1-like CXC 2
Pavir.2NG054300	1	AT4G13340	0	Leucine-rich repeat (LRR) family protein
Pavir.2NG054900	1	AT1G07170	0	PHF5-like protein
Pavir.2NG055500	1	AT1G03070	0	Bax inhibitor-1 family protein
Pavir.2NG058900	1	AT5G49160	DDM2,DMT01,DMT1,MET1,MET2,METI	methyltransferase 1
Pavir.2NG062700	1	AT1G06770	DRIP1	DREB2A-interacting protein 1
Pavir.2NG065200	1	AT1G54460	0	TPX2 (targeting protein for Xklp2) protein family
Pavir.2NG073700	1	0	0	0
Pavir.2NG074100	1	AT3G23880	0	F-box and associated interaction domains-containing protein
Pavir.2NG078500	1	AT5G49830	EXO84B	exocyst complex component 84B
Pavir.2NG078800	1	AT4G34450	0	coatomer gamma-2 subunit, putative / gamma-2 coat protein, putative / gamma-2 COP, putative
Pavir.2NG090800	1	AT2G37630	AS1,ATMYB91,ATPHAN,MYB91	myb-like HTH transcriptional regulator family protein
Pavir.2NG090900	1	AT5G06720	ATPA2,PA2	peroxidase 2
Pavir.2NG092600	1	AT5G13710	CPH,SMT1	sterol methyltransferase 1
Pavir.2NG092900	1	AT2G41820	0	Leucine-rich repeat protein kinase family protein
Pavir.2NG095200	1	AT2G13690	0	PRLI-interacting factor, putative
Pavir.2NG107700	1	AT2G29530	TIM10	Tim10/DDP family zinc finger protein
Pavir.2NG108500	1	AT5G28050	0	Cytidine/deoxycytidylate deaminase family protein
Pavir.2NG113700	1	AT4G15780	ATVAMP724,VAMP724	vesicle-associated membrane protein 724
Pavir.2NG116100	1	AT2G35460	0	Late embryogenesis abundant (LEA) hydroxyproline-rich glycoprotein family
Pavir.2NG116300	1	AT2G35980	ATNHL10,NHL10,YLS9	Late embryogenesis abundant (LEA) hydroxyproline-rich glycoprotein family
Pavir.2NG123000	1	AT5G23960	ATTPS21,TPS21	terpene synthase 21
Pavir.2NG124400	1	AT1G80270	PPR596	PENTATRICOPEPTIDE REPEAT 596
Pavir.2NG126700	1	AT4G36730	GBF1	G-box binding factor 1
Pavir.2NG127000	1	AT5G66680	DGL1	dolichyl-diphosphooligosaccharide-protein glycosyltransferase 48kDa subunit family protein
Pavir.2NG127100	1	AT3G57520	AtSIP2,SIP2	seed imbibition 2
Pavir.2NG131000	1	AT5G49690	0	UDP-Glycosyltransferase superfamily protein
Pavir.2NG136300	1	AT3G07340	0	basic helix-loop-helix (bHLH) DNA-binding superfamily protein
Pavir.2NG147700	1	AT1G15000	scpl50	serine carboxypeptidase-like 50
Pavir.2NG151000	1	AT2G27040	AGO4,OCP11	Argonaute family protein
Pavir.2NG151100	1	AT3G19460	0	Reticulon family protein
Pavir.2NG155800	1	AT5G33320	ARAPPT,CUE1,PPT	Glucose-6-phosphate/phosphate translocator-related
Pavir.2NG158000	1	AT5G65980	0	Auxin efflux carrier family protein
Pavir.2NG159000	1	AT5G17230	PSY	PHYTOENE SYNTHASE
Pavir.2NG161200	1	AT3G16340	ATPDR1,PDR1	pleiotropic drug resistance 1
Pavir.2NG164900	1	AT2G35860	FLA16	FASCICLIN-like arabinogalactan protein 16 precursor
Pavir.2NG165200	1	AT5G04870	ATCPK1,CPK1	calcium dependent protein kinase 1
Pavir.2NG167800	1	AT1G78060	0	Glycosyl hydrolase family protein
Pavir.2NG171700	1	AT4G33100	0	0
Pavir.2NG172700	1	AT4G34510	KCS17	3-ketoacyl-CoA synthase 17
Pavir.2NG173900	1	AT2G25800	0	Protein of unknown function (DUF810)
Pavir.2NG175100	1	AT4G34510	KCS17	3-ketoacyl-CoA synthase 17
Pavir.2NG176600	1	AT1G53400	0	Ubiquitin domain-containing protein
Pavir.2NG180100	1	AT1G60660	ATCB5LP,B5 #5,CB5LP	cytochrome B5-like protein
Pavir.2NG183900	1	AT5G17770	ATCBR,CBR,CBR1	NADH:cytochrome B5 reductase 1
Pavir.2NG184000	1	AT5G56340	ATCRT1	RING/U-box superfamily protein
Pavir.2NG185500	1	AT1G77350	0	0
Pavir.2NG188600	1	0	0	0
Pavir.2NG192300	1	AT5G37478	0	TPX2 (targeting protein for Xklp2) protein family
Pavir.2NG197200	1	AT1G08050	0	Zinc finger (C3HC4-type RING finger) family protein
Pavir.2NG198200	1	AT5G33320	ARAPPT,CUE1,PPT	Glucose-6-phosphate/phosphate translocator-related
Pavir.2NG200900	1	AT5G27540	emb2473,MIRO1	MIRO-related GTP-ase 1
Pavir.2NG202600	1	AT5G05170	ATCESA3,ATH-B,CESA3,CEV1,IXR1	Cellulose synthase family protein
Pavir.2NG203100	1	AT3G08030	0	Protein of unknown function, DUF642
Pavir.2NG203300	1	AT5G26330	0	Cupredoxin superfamily protein
Pavir.2NG203900	1	AT3G13510	0	Protein of Unknown Function (DUF239)
Pavir.2NG210800	1	AT5G20950	0	Glycosyl hydrolase family protein
Pavir.2NG211800	1	AT3G53030	SRPK4	ser/arg-rich protein kinase 4
Pavir.2NG213000	1	AT1G05440	0	C-8 sterol isomerases
Pavir.2NG216500	1	AT1G72280	AERO1,ERO1	endoplasmic reticulum oxidoreductins 1
Pavir.2NG216900	1	AT5G28640	AN3,ATGIF1,GIF,GIF1	SSXT family protein
Pavir.2NG217600	1	AT5G66590	0	CAP (Cysteine-rich secretory proteins, Antigen 5, and Pathogenesis-related 1 protein) superfamily protein
Pavir.2NG222400	1	AT3G62020	GLP10	germin-like protein 10
Pavir.2NG224400	1	AT5G48930	HCT	hydroxycinnamoyl-CoA shikimate/quinate hydroxycinnamoyl transferase
Pavir.2NG230100	1	AT5G47800	0	Phototropic-responsive NPH3 family protein
Pavir.2NG234900	1	0	0	0
Pavir.2NG241700	1	AT5G23950	0	Calcium-dependent lipid-binding (CaLB domain) family protein
Pavir.2NG248700	1	AT5G11750	0	Ribosomal protein L19 family protein
Pavir.2NG255000	1	AT4G17180	0	O-Glycosyl hydrolases family 17 protein
Pavir.2NG256100	1	AT3G20790	0	NAD(P)-binding Rossmann-fold superfamily protein
Pavir.2NG256200	1	AT3G20780	ATTOP6B,BIN3,HYP6,RHL3,TOP6B	topoisomerase 6 subunit B
Pavir.2NG257800	1	AT5G42510	0	Disease resistance-responsive (dirigent-like protein) family protein
Pavir.2NG260200	1	AT1G27480	0	alpha/beta-Hydrolases superfamily protein
Pavir.2NG264300	1	AT1G24560	0	0
Pavir.2NG264800	1	AT5G22130	PNT1	mannosyltransferase family protein
Pavir.2NG266000	1	AT5G48490	0	Bifunctional inhibitor/lipid-transfer protein/seed storage 2S albumin superfamily protein
Pavir.2NG266200	1	AT5G48485	DIR1	Bifunctional inhibitor/lipid-transfer protein/seed storage 2S albumin superfamily protein
Pavir.2NG266300	1	AT5G48485	DIR1	Bifunctional inhibitor/lipid-transfer protein/seed storage 2S albumin superfamily protein
Pavir.2NG268700	1	AT1G10050	0	glycosyl hydrolase family 10 protein / carbohydrate-binding domain-containing protein
Pavir.2NG271000	1	AT3G15480	0	Protein of unknown function (DUF1218)
Pavir.2NG271100	1	0	0	0
Pavir.2NG273800	1	AT2G37170	PIP2;2,PIP2B	plasma membrane intrinsic protein 2
Pavir.2NG278200	1	AT2G31320	ATPARP2,PARP2	poly(ADP-ribose) polymerase 2
Pavir.2NG280300	1	AT2G05590	0	TLD-domain containing nucleolar protein
Pavir.2NG281500	1	AT2G33290	ATSUVH2,SDG3,SUVH2	SU(VAR)3-9 homolog 2
Pavir.2NG286700	1	AT3G61050	NTMC2T4,NTMC2TYPE4	Calcium-dependent lipid-binding (CaLB domain) family protein
Pavir.2NG291100	1	AT1G08510	FATB	fatty acyl-ACP thioesterases B
Pavir.2NG293600	1	AT3G07720	0	Galactose oxidase/kelch repeat superfamily protein
Pavir.2NG294400	1	AT2G15430	NRPB3,NRPD3,NRPE3A,RBP36A,RPB35.5A	DNA-directed RNA polymerase family protein
Pavir.2NG295200	1	AT1G74160	0	0
Pavir.2NG296800	1	AT2G15240	0	UNC-50 family protein
Pavir.2NG300100	1	AT3G21610	0	Acid phosphatase/vanadium-dependent haloperoxidase-related protein
Pavir.2NG302200	1	0	0	0
Pavir.2NG304000	1	AT3G10530	0	Transducin/WD40 repeat-like superfamily protein
Pavir.2NG306700	1	AT1G72970	EDA17,HTH	Glucose-methanol-choline (GMC) oxidoreductase family protein
Pavir.2NG307500	1	AT4G39700	0	Heavy metal transport/detoxification superfamily protein
Pavir.2NG308200	1	AT4G39830	0	Cupredoxin superfamily protein
Pavir.2NG309100	1	AT1G13580	LAG13	LAG1 longevity assurance homolog 3
Pavir.2NG313400	1	AT4G31890	0	ARM repeat superfamily protein
Pavir.2NG314600	1	0	0	0
Pavir.2NG315500	1	AT2G22480	PFK5	phosphofructokinase 5
Pavir.2NG315600	1	AT1G26850	0	S-adenosyl-L-methionine-dependent methyltransferases superfamily protein
Pavir.2NG316600	1	AT3G28917	MIF2	mini zinc finger 2
Pavir.2NG318500	1	AT1G48480	RKL1	receptor-like kinase 1
Pavir.2NG319300	1	AT1G26880	0	Ribosomal protein L34e superfamily protein
Pavir.2NG321600	1	AT1G34430	EMB3003	2-oxoacid dehydrogenases acyltransferase family protein
Pavir.2NG321800	1	AT4G02070	ATMSH6,MSH6,MSH6-1	MUTS homolog 6
Pavir.2NG322500	1	AT5G37840	0	0
Pavir.2NG323000	1	AT5G64020	TBL14	TRICHOME BIREFRINGENCE-LIKE 14
Pavir.2NG326600	1	AT5G38880	0	0
Pavir.2NG327900	1	AT1G70210	ATCYCD1;1,CYCD1;1	CYCLIN D1;1
Pavir.2NG330600	1	AT5G15870	0	glycosyl hydrolase family 81 protein
Pavir.2NG332300	1	AT1G25280	AtTLP10,TLP10	tubby like protein 10
Pavir.2NG334000	1	AT5G20635	0	0
Pavir.2NG334100	1	AT4G31800	ATWRKY18,WRKY18	WRKY DNA-binding protein 18
Pavir.2NG335500	1	0	0	0
Pavir.2NG337500	1	AT1G19230	0	Riboflavin synthase-like superfamily protein
Pavir.2NG339200	1	AT1G19180	JAZ1,TIFY10A	jasmonate-zim-domain protein 1
Pavir.2NG339400	1	AT3G42950	0	Pectin lyase-like superfamily protein
Pavir.2NG339900	1	AT1G72480	0	Lung seven transmembrane receptor family protein
Pavir.2NG342400	1	AT3G14000	ATBRXL2,BRX-LIKE2	DZC (Disease resistance/zinc finger/chromosome condensation-like region) domain containing protein
Pavir.2NG343200	1	AT3G14000	ATBRXL2,BRX-LIKE2	DZC (Disease resistance/zinc finger/chromosome condensation-like region) domain containing protein
Pavir.2NG344300	1	AT4G25835	0	P-loop containing nucleoside triphosphate hydrolases superfamily protein
Pavir.2NG346200	1	AT2G28230	0	TATA-binding related factor (TRF) of subunit 20 of Mediator complex
Pavir.2NG347800	1	AT1G21880	LYM1	lysm domain GPI-anchored protein 1 precursor
Pavir.2NG348700	1	AT2G45550	CYP76C4	cytochrome P450, family 76, subfamily C, polypeptide 4
Pavir.2NG350200	1	AT4G37130	0	hydroxyproline-rich glycoprotein family protein
Pavir.2NG350700	1	AT1G05010	ACO4,EAT1,EFE	ethylene-forming enzyme
Pavir.2NG353200	1	AT1G46264	AT-HSFB4,HSFB4,SCZ	heat shock transcription factor B4
Pavir.2NG353600	1	AT2G41680	NTRC	NADPH-dependent thioredoxin reductase C
Pavir.2NG353800	1	AT1G45207	0	Remorin family protein
Pavir.2NG354100	1	AT1G44760	0	Adenine nucleotide alpha hydrolases-like superfamily protein
Pavir.2NG356500	1	AT5G26230	0	0
Pavir.2NG356900	1	AT1G49670	NQR	ARP protein (REF)
Pavir.2NG357000	1	AT5G48820	ICK6,KRP3	inhibitor/interactor with cyclin-dependent kinase
Pavir.2NG357500	1	AT2G21630	0	Sec23/Sec24 protein transport family protein
Pavir.2NG361000	1	AT5G42680	0	Protein of unknown function, DUF617
Pavir.2NG368000	1	AT1G28240	0	Protein of unknown function (DUF616)
Pavir.2NG374800	1	AT3G60130	BGLU16	beta glucosidase 16
Pavir.2NG375600	1	AT5G15770	AtGNA1,GNA1	glucose-6-phosphate acetyltransferase 1
Pavir.2NG376800	1	0	0	0
Pavir.2NG378000	1	AT2G04780	FLA7	FASCICLIN-like arabinoogalactan 7
Pavir.2NG382600	1	AT1G06410	ATTPS7,ATTPSA,TPS7	trehalose-phosphatase/synthase 7
Pavir.2NG385000	1	AT5G15770	AtGNA1,GNA1	glucose-6-phosphate acetyltransferase 1
Pavir.2NG385500	1	AT2G42280	0	basic helix-loop-helix (bHLH) DNA-binding superfamily protein
Pavir.2NG386200	1	AT2G42320	0	nucleolar protein gar2-related
Pavir.2NG386700	1	AT3G57670	NTT,WIP2	C2H2-type zinc finger family protein
Pavir.2NG390300	1	AT2G42190	0	0
Pavir.2NG392900	1	AT1G01225	0	NC domain-containing protein-related
Pavir.2NG393400	1	AT4G10750	0	Phosphoenolpyruvate carboxylase family protein
Pavir.2NG393700	1	0	0	0
Pavir.2NG393800	1	AT5G24400	EMB2024,PGL3	NagB/RpiA/CoA transferase-like superfamily protein
Pavir.2NG393900	1	AT5G41940	0	Ypt/Rab-GAP domain of gyp1p superfamily protein
Pavir.2NG395400	1	AT5G47750	D6PKL2,PK5	D6 protein kinase like 2
Pavir.2NG397200	1	AT5G55730	FLA1	FASCICLIN-like arabinogalactan 1
Pavir.2NG397600	1	AT1G69020	0	Prolyl oligopeptidase family protein
Pavir.2NG398500	1	AT1G68920	0	basic helix-loop-helix (bHLH) DNA-binding superfamily protein
Pavir.2NG399200	1	AT5G60840	0	0
Pavir.2NG400000	1	AT1G17840	ABCG11,ATWBC11,COF1,DSO,WBC11	white-brown complex homolog protein 11
Pavir.2NG402900	1	0	0	0
Pavir.2NG403200	1	AT2G32300	UCC1	uclacyanin 1
Pavir.2NG404300	1	AT1G76490	HMG1,HMGR1	hydroxy methylglutaryl CoA reductase 1
Pavir.2NG404600	1	AT1G20970	0	0
Pavir.2NG405200	1	AT5G66600	0	Protein of unknown function, DUF547
Pavir.2NG408700	1	AT3G21190	0	O-fucosyltransferase family protein
Pavir.2NG409300	1	AT5G21940	0	0
Pavir.2NG409800	1	AT4G16695	0	0
Pavir.2NG412000	1	0	0	0
Pavir.2NG418800	1	AT3G01850	0	Aldolase-type TIM barrel family protein
Pavir.2NG421600	1	AT3G01850	0	Aldolase-type TIM barrel family protein
Pavir.2NG422600	1	AT1G27970	NTF2B	nuclear transport factor 2B
Pavir.2NG423900	1	AT5G13140	0	Pollen Ole e 1 allergen and extensin family protein
Pavir.2NG424100	1	AT3G26935	0	DHHC-type zinc finger family protein
Pavir.2NG424700	1	AT2G33490	0	hydroxyproline-rich glycoprotein family protein
Pavir.2NG425700	1	AT5G13300	AGD3,SFC,VAN3	ARF GTPase-activating protein
Pavir.2NG426800	1	AT1G65770	AMR1	ascorbic acid mannose pathway regulator 1
Pavir.2NG428000	1	AT3G59350	0	Protein kinase superfamily protein
Pavir.2NG429900	1	0	0	0
Pavir.2NG431900	1	AT5G07250	ATRBL3,RBL3	RHOMBOID-like protein 3
Pavir.2NG432500	1	0	0	0
Pavir.2NG433500	1	0	0	0
Pavir.2NG436400	1	AT5G06970	0	Protein of unknown function (DUF810)
Pavir.2NG438000	1	AT3G25500	AFH1,AHF1,ATFH1,FH1	formin homology 1
Pavir.2NG439100	1	AT2G43820	ATSAGT1,GT,SAGT1,SGT1,UGT74F2	UDP-glucosyltransferase 74F2
Pavir.2NG441600	1	AT1G19440	KCS4	3-ketoacyl-CoA synthase 4
Pavir.2NG444000	1	AT4G11820	EMB2778,FKP1,HMGS,MVA1	hydroxymethylglutaryl-CoA synthase / HMG-CoA synthase / 3-hydroxy-3-methylglutaryl coenzyme A synthase
Pavir.2NG444700	1	AT5G07220	ATBAG3,BAG3	BCL-2-associated athanogene 3
Pavir.2NG449800	1	AT5G02560	HTA12	histone H2A 12
Pavir.2NG450300	1	AT1G75680	AtGH9B7,GH9B7	glycosyl hydrolase 9B7
Pavir.2NG451900	1	AT4G38660	0	Pathogenesis-related thaumatin superfamily protein
Pavir.2NG452200	1	AT4G34960	0	Cyclophilin-like peptidyl-prolyl cis-trans isomerase family protein
Pavir.2NG454300	1	AT5G66100	0	winged-helix DNA-binding transcription factor family protein
Pavir.2NG454900	1	AT2G20930	0	SNARE-like superfamily protein
Pavir.2NG455400	1	AT1G76010	0	Alba DNA/RNA-binding protein
Pavir.2NG455500	1	AT4G35880	0	Eukaryotic aspartyl protease family protein
Pavir.2NG455600	1	AT1G08080	ACA7,ATACA7	alpha carbonic anhydrase 7
Pavir.2NG456200	1	AT1G20300	0	Pentatricopeptide repeat (PPR) superfamily protein
Pavir.2NG456800	1	AT4G35790	ATPLDDELTA,PLDDELTA	phospholipase D delta
Pavir.2NG457600	1	AT2G30870	ATGSTF10,ATGSTF4,ERD13,GSTF10	glutathione S-transferase PHI 10
Pavir.2NG458000	1	AT5G01150	0	Protein of unknown function (DUF674)
Pavir.2NG458100	1	AT4G38430	ATROPGEF1,ROPGEF1	rho guanyl-nucleotide exchange factor 1
Pavir.2NG460200	1	AT2G17120	LYM2	lysm domain GPI-anchored protein 2 precursor
Pavir.2NG463000	1	AT4G16130	ARA1,ATISA1,ISA1	arabinose kinase
Pavir.2NG467400	1	AT1G53910	RAP2.12	related to AP2 12
Pavir.2NG470300	1	0	0	0
Pavir.2NG470900	1	AT5G54830	0	DOMON domain-containing protein / dopamine beta-monooxygenase N-terminal domain-containing protein
Pavir.2NG471000	1	AT5G10840	0	Endomembrane protein 70 protein family
Pavir.2NG471500	1	AT2G38905	0	Low temperature and salt responsive protein family
Pavir.2NG478300	1	0	0	0
Pavir.2NG479800	1	AT5G67060	HEC1	basic helix-loop-helix (bHLH) DNA-binding superfamily protein
Pavir.2NG482600	1	AT3G45960	ATEXLA3,ATEXPL3,ATHEXP BETA 2.3,EXLA3,EXPL3	expansin-like A3
Pavir.2NG485100	1	AT3G60660	0	0
Pavir.2NG490300	1	AT4G38050	0	Xanthine/uracil permease family protein
Pavir.2NG493800	1	AT2G36870	XTH32	xyloglucan endotransglucosylase/hydrolase 32
Pavir.2NG495200	1	AT4G00460	ATROPGEF3,ROPGEF3	RHO guanyl-nucleotide exchange factor 3
Pavir.2NG499700	1	AT2G44610	ATRAB6A,ATRABH1B,RAB6,RAB6A	Ras-related small GTP-binding family protein
Pavir.2NG504400	1	AT3G05270	0	Plant protein of unknown function (DUF869)
Pavir.2NG505200	1	0	0	0
Pavir.2NG508300	1	AT1G76160	sks5	SKU5 similar 5
Pavir.2NG510500	1	AT1G17200	0	Uncharacterised protein family (UPF0497)
Pavir.2NG511700	1	AT3G20410	CPK9	calmodulin-domain protein kinase 9
Pavir.2NG514600	1	AT4G27060	CN,SPR2,TOR1	ARM repeat superfamily protein
Pavir.2NG516100	1	AT3G20560	ATPDI12,ATPDIL5-3,PDI12,PDIL5-3	PDI-like 5-3
Pavir.2NG519300	1	AT1G11545	XTH8	xyloglucan endotransglucosylase/hydrolase 8
Pavir.2NG523000	1	AT4G05200	CRK25	cysteine-rich RLK (RECEPTOR-like protein kinase) 25
Pavir.2NG524300	1	AT1G51060	HTA10	histone H2A 10
Pavir.2NG528000	1	AT1G11380	0	PLAC8 family protein
Pavir.2NG530700	1	AT4G28100	0	0
Pavir.2NG532300	1	AT1G11260	ATSTP1,STP1	sugar transporter 1
Pavir.2NG532800	1	AT4G21510	0	F-box family protein
Pavir.2NG533000	1	AT1G16390	3-Oct,ATOCT3	organic cation/carnitine transporter 3
Pavir.2NG534300	1	AT1G61260	0	Protein of unknown function (DUF761)
Pavir.2NG534400	1	AT1G52855	0	0
Pavir.2NG535300	1	AT1G61215	BRD4	bromodomain 4
Pavir.2NG535400	1	AT4G03390	SRF3	STRUBBELIG-receptor family 3
Pavir.2NG535500	1	AT1G11120	0	0
Pavir.2NG535900	1	AT2G20870	0	cell wall protein precursor, putative
Pavir.2NG537000	1	AT3G48350	0	Cysteine proteinases superfamily protein
Pavir.2NG537400	1	AT3G22104	0	Phototropic-responsive NPH3 family protein
Pavir.2NG544300	1	AT2G47820	0	0
Pavir.2NG544900	1	AT5G06860	ATPGIP1,PGIP1	polygalacturonase inhibiting protein 1
Pavir.2NG545100	1	AT2G01870	0	0
Pavir.2NG545300	1	AT3G57540	0	Remorin family protein
Pavir.2NG547000	1	AT5G26330	0	Cupredoxin superfamily protein
Pavir.2NG547800	1	AT3G63170	0	Chalcone-flavanone isomerase family protein
Pavir.2NG551500	1	AT3G13510	0	Protein of Unknown Function (DUF239)
Pavir.2NG555400	1	AT3G13560	0	O-Glycosyl hydrolases family 17 protein
Pavir.2NG555600	1	0	0	0
Pavir.2NG556800	1	0	0	0
Pavir.2NG557900	1	AT1G75080	BZR1	Brassinosteroid signalling positive regulator (BZR1) family protein
Pavir.2NG561600	1	AT4G16490	0	ARM repeat superfamily protein
Pavir.2NG571300	1	0	0	0
Pavir.2NG571800	1	AT5G59845	0	Gibberellin-regulated family protein
Pavir.2NG573600	1	AT1G69430	0	0
Pavir.2NG573700	1	AT1G69420	0	DHHC-type zinc finger family protein
Pavir.2NG574400	1	AT1G18670	IBS1	Protein kinase superfamily protein
Pavir.2NG576200	1	AT1G74160	0	0
Pavir.2NG578300	1	AT1G18650	PDCB3	plasmodesmata callose-binding protein 3
Pavir.2NG578400	1	AT5G09520	0	hydroxyproline-rich glycoprotein family protein
Pavir.2NG578500	1	AT5G09520	0	hydroxyproline-rich glycoprotein family protein
Pavir.2NG578700	1	AT5G15630	COBL4,IRX6	COBRA-like extracellular glycosyl-phosphatidyl inositol-anchored protein family
Pavir.2NG578900	1	AT1G13700	PGL1	6-phosphogluconolactonase 1
Pavir.2NG579000	1	AT5G09530	0	hydroxyproline-rich glycoprotein family protein
Pavir.2NG581200	1	0	0	0
Pavir.2NG581400	1	0	0	0
Pavir.2NG582200	1	AT4G14540	NF-YB3	nuclear factor Y, subunit B3
Pavir.2NG582400	1	AT4G16380	0	Heavy metal transport/detoxification superfamily protein
Pavir.2NG582900	1	AT5G65650	0	Protein of unknown function (DUF1195)
Pavir.2NG586800	1	AT1G74950	JAZ2,TIFY10B	TIFY domain/Divergent CCT motif family protein
Pavir.2NG587200	1	AT3G14172	0	0
Pavir.2NG589700	1	AT3G50360	ATCEN2,CEN1,CEN2	centrin2
Pavir.2NG590300	1	AT4G33680	AGD2	Pyridoxal phosphate (PLP)-dependent transferases superfamily protein
Pavir.2NG593300	1	AT5G52210	ATARLB1,ATGB1,GB1	GTP-binding protein 1
Pavir.2NG593400	1	AT5G02502	0	Oligosaccaryltransferase
Pavir.2NG595700	1	AT1G35780	0	0
Pavir.2NG597900	1	AT1G71050	0	Heavy metal transport/detoxification superfamily protein
Pavir.2NG598400	1	AT5G10020	0	Leucine-rich receptor-like protein kinase family protein
Pavir.2NG603100	1	AT1G73177	BNS	bonsai
Pavir.2NG603600	1	AT5G47520	AtRABA5a,RABA5a	RAB GTPase homolog A5A
Pavir.2NG603800	1	AT3G05910	0	Pectinacetylesterase family protein
Pavir.2NG603900	1	AT1G09540	ATMYB61,MYB61	myb domain protein 61
Pavir.2NG604100	1	AT3G44200	ATNEK6,IBO1,NEK6	NIMA (never in mitosis, gene A)-related 6
Pavir.2NG607200	1	AT2G48030	0	DNAse I-like superfamily protein
Pavir.2NG608000	1	AT2G01720	0	Ribophorin I
Pavir.2NG608200	1	AT2G15730	0	P-loop containing nucleoside triphosphate hydrolases superfamily protein
Pavir.2NG609500	1	AT5G23530	AtCXE18,CXE18	carboxyesterase 18
Pavir.2NG611600	1	AT3G05880	RCI2A	Low temperature and salt responsive protein family
Pavir.2NG612400	1	AT2G37090	IRX9	Nucleotide-diphospho-sugar transferases superfamily protein
Pavir.2NG615800	1	AT3G66658	ALDH22A1	aldehyde dehydrogenase 22A1
Pavir.2NG616100	1	0	0	0
Pavir.2NG616900	1	AT3G10740	ARAF,ARAF1,ASD1,ATASD1	alpha-L-arabinofuranosidase 1
Pavir.2NG617000	1	AT2G26980	CIPK3,SnRK3.17	CBL-interacting protein kinase 3
Pavir.2NG618000	1	AT1G56600	AtGolS2,GolS2	galactinol synthase 2
Pavir.2NG619400	1	AT3G54400	0	Eukaryotic aspartyl protease family protein
Pavir.2NG619600	1	AT3G56960	PIP5K4	phosphatidyl inositol monophosphate 5 kinase 4
Pavir.2NG620500	1	AT4G27880	0	Protein with RING/U-box and TRAF-like domains
Pavir.2NG621300	1	AT2G41430	CID1,ERD15,LSR1	dehydration-induced protein (ERD15)
Pavir.2NG624100	1	0	0	0
Pavir.2NG624200	1	AT3G05030	ATNHX2,NHX2	sodium hydrogen exchanger 2
Pavir.2NG624800	1	AT3G05100	0	S-adenosyl-L-methionine-dependent methyltransferases superfamily protein
Pavir.2NG625700	1	AT3G21465	0	0
Pavir.2NG625800	1	AT2G23540	0	GDSL-like Lipase/Acylhydrolase superfamily protein
Pavir.2NG628000	1	AT4G15790	0	0
Pavir.2NG628200	1	AT5G27690	0	Heavy metal transport/detoxification superfamily protein
Pavir.2NG629900	1	AT2G47710	0	Adenine nucleotide alpha hydrolases-like superfamily protein
Pavir.2NG630300	1	AT3G06890	0	0
Pavir.2NG633000	1	AT1G08570	ACHT4	atypical CYS HIS rich thioredoxin 4
Pavir.2NG633400	1	AT2G39050	0	hydroxyproline-rich glycoprotein family protein
Pavir.2NG633600	1	AT5G18280	APY2,ATAPY2	apyrase 2
Pavir.2NG634100	1	AT3G51950	0	Zinc finger (CCCH-type) family protein / RNA recognition motif (RRM)-containing protein
Pavir.2NG634400	1	AT2G38650	GAUT7,LGT7	galacturonosyltransferase 7
Pavir.2NG636200	1	0	0	0
Pavir.2NG636700	1	AT2G40620	0	Basic-leucine zipper (bZIP) transcription factor family protein
Pavir.2NG636900	1	AT3G56310	0	Melibiase family protein
Pavir.2NG637900	1	0	0	0
Pavir.2NG638900	1	AT5G05340	0	Peroxidase superfamily protein
Pavir.2NG640300	1	AT5G06570	0	alpha/beta-Hydrolases superfamily protein
Pavir.2NG641000	1	AT3G18080	BGLU44	B-S glucosidase 44
Pavir.2NG642400	1	AT3G07950	0	rhomboid protein-related
Pavir.2NG642700	1	AT1G03260	0	SNARE associated Golgi protein family
Pavir.2NG643400	1	AT5G27395	0	Mitochondrial inner membrane translocase complex, subunit Tim44-related protein
Pavir.2NG647700	1	AT3G17440	ATNPSN13,NPSN13	novel plant snare 13
Pavir.2NG651800	1	AT3G06035	0	Glycoprotein membrane precursor GPI-anchored
Pavir.3KG009700	1	AT5G04200	AtMC9,MC9	metacaspase 9
Pavir.3KG012700	1	AT5G17910	0	0
Pavir.3KG018600	1	0	0	0
Pavir.3KG027200	1	AT5G22580	0	Stress responsive A/B Barrel Domain
Pavir.3KG030200	1	AT3G48410	0	alpha/beta-Hydrolases superfamily protein
Pavir.3KG033600	1	AT5G06250	0	AP2/B3-like transcriptional factor family protein
Pavir.3KG034300	1	AT5G04820	ATOFP13,OFP13	ovate family protein 13
Pavir.3KG034800	1	0	0	0
Pavir.3KG034900	1	AT2G36010	ATE2FA,E2F3	E2F transcription factor 3
Pavir.3KG036800	1	AT1G65470	FAS1,NFB2	chromatin assembly factor-1 (FASCIATA1) (FAS1)
Pavir.3KG036900	1	AT2G43680	IQD14	IQ-domain 14
Pavir.3KG040700	1	0	0	0
Pavir.3KG041700	1	AT5G05270	0	Chalcone-flavanone isomerase family protein
Pavir.3KG042100	1	AT5G59320	LTP3	lipid transfer protein 3
Pavir.3KG042300	1	AT4G33355	0	Bifunctional inhibitor/lipid-transfer protein/seed storage 2S albumin superfamily protein
Pavir.3KG048000	1	AT1G05010	ACO4,EAT1,EFE	ethylene-forming enzyme
Pavir.3KG050800	1	AT1G65870	0	Disease resistance-responsive (dirigent-like protein) family protein
Pavir.3KG051000	1	AT1G65870	0	Disease resistance-responsive (dirigent-like protein) family protein
Pavir.3KG051800	1	AT1G21690	EMB1968,RFC4	ATPase family associated with various cellular activities (AAA)
Pavir.3KG052900	1	AT1G77490	TAPX	thylakoidal ascorbate peroxidase
Pavir.3KG053000	1	AT3G19720	ARC5,DRP5B	P-loop containing nucleoside triphosphate hydrolases superfamily protein
Pavir.3KG053200	1	AT3G55140	0	Pectin lyase-like superfamily protein
Pavir.3KG053400	1	AT5G09220	AAP2	amino acid permease 2
Pavir.3KG054200	1	AT1G34430	EMB3003	2-oxoacid dehydrogenases acyltransferase family protein
Pavir.3KG055100	1	0	0	0
Pavir.3KG056400	1	0	0	0
Pavir.3KG056500	1	AT5G47720	0	Thiolase family protein
Pavir.3KG056600	1	AT2G13690	0	PRLI-interacting factor, putative
Pavir.3KG060000	1	AT2G29540	ATRPAC14,ATRPC14,RPC14	RNApolymerase 14 kDa subunit
Pavir.3KG061200	1	AT1G09830	0	Glycinamide ribonucleotide (GAR) synthetase
Pavir.3KG061400	1	AT5G23570	ATSGS3,SGS3	XS domain-containing protein / XS zinc finger domain-containing protein-related
Pavir.3KG061500	1	AT5G18420	0	0
Pavir.3KG062300	1	AT5G05010	0	clathrin adaptor complexes medium subunit family protein
Pavir.3KG062600	1	AT1G22800	0	S-adenosyl-L-methionine-dependent methyltransferases superfamily protein
Pavir.3KG062900	1	AT1G33800	0	Protein of unknown function (DUF579)
Pavir.3KG064200	1	0	0	0
Pavir.3KG064300	1	AT1G79500	AtkdsA1	Aldolase-type TIM barrel family protein
Pavir.3KG064900	1	AT5G48810	ATB5-B,ATCB5-D,B5 #3,CB5-D	cytochrome B5 isoform D
Pavir.3KG065100	1	AT5G63770	ATDGK2,DGK2	diacylglycerol kinase 2
Pavir.3KG066500	1	AT3G03080	0	Zinc-binding dehydrogenase family protein
Pavir.3KG067100	1	AT5G45530	0	Protein of unknown function (DUF594)
Pavir.3KG067700	1	AT2G31560	0	Protein of unknown function (DUF1685)
Pavir.3KG070400	1	AT1G67510	0	Leucine-rich repeat protein kinase family protein
Pavir.3KG070900	1	AT5G63400	ADK1	adenylate kinase 1
Pavir.3KG072000	1	AT5G12370	SEC10	exocyst complex component sec10
Pavir.3KG072400	1	AT1G27850	0	0
Pavir.3KG073400	1	AT3G46710	0	NB-ARC domain-containing disease resistance protein
Pavir.3KG073600	1	AT5G50360	0	0
Pavir.3KG074200	1	AT3G01740	0	Mitochondrial ribosomal protein L37
Pavir.3KG076200	1	AT5G14310	AtCXE16,CXE16	carboxyesterase 16
Pavir.3KG076900	1	0	0	0
Pavir.3KG077200	1	AT5G46110	APE2,TPT	Glucose-6-phosphate/phosphate translocator-related
Pavir.3KG077400	1	AT3G52320	0	F-box and associated interaction domains-containing protein
Pavir.3KG078100	1	AT3G61790	0	Protein with RING/U-box and TRAF-like domains
Pavir.3KG078200	1	AT1G64450	0	Glycine-rich protein family
Pavir.3KG078900	1	AT5G44635	MCM6	minichromosome maintenance (MCM2/3/5) family protein
Pavir.3KG079400	1	AT3G15355	PFU1,UBC25	ubiquitin-conjugating enzyme 25
Pavir.3KG079600	1	AT4G19985	0	Acyl-CoA N-acyltransferases (NAT) superfamily protein
Pavir.3KG079800	1	0	0	0
Pavir.3KG080100	1	AT4G29080	IAA27,PAP2	phytochrome-associated protein 2
Pavir.3KG081600	1	AT3G24550	ATPERK1,PERK1	proline extensin-like receptor kinase 1
Pavir.3KG088700	1	AT5G60460	0	Preprotein translocase Sec, Sec61-beta subunit protein
Pavir.3KG090300	1	AT3G58690	0	Protein kinase superfamily protein
Pavir.3KG092400	1	AT1G52140	0	0
Pavir.3KG092800	1	AT3G25500	AFH1,AHF1,ATFH1,FH1	formin homology 1
Pavir.3KG094400	1	AT1G76680	ATOPR1,OPR1	12-oxophytodienoate reductase 1
Pavir.3KG094500	1	AT1G48410	AGO1	Stabilizer of iron transporter SufD / Polynucleotidyl transferase
Pavir.3KG094600	1	AT1G09630	ATRAB-A2A,ATRAB11C,ATRABA2A,RAB-A2A,RAB11c	RAB GTPase 11C
Pavir.3KG096700	1	AT1G75630	AVA-P4	vacuolar H+-pumping ATPase 16 kDa proteolipid subunit 4
Pavir.3KG096800	1	AT4G06634	0	zinc finger (C2H2 type) family protein
Pavir.3KG097600	1	AT4G12690	0	Plant protein of unknown function (DUF868)
Pavir.3KG097800	1	AT1G20850	XCP2	xylem cysteine peptidase 2
Pavir.3KG097900	1	AT2G32720	ATCB5-B,B5 #4,CB5-B	cytochrome B5 isoform B
Pavir.3KG098000	1	AT2G38870	0	Serine protease inhibitor, potato inhibitor I-type family protein
Pavir.3KG098100	1	0	0	0
Pavir.3KG101600	1	AT5G10770	0	Eukaryotic aspartyl protease family protein
Pavir.3KG102100	1	AT1G20850	XCP2	xylem cysteine peptidase 2
Pavir.3KG102500	1	AT2G38870	0	Serine protease inhibitor, potato inhibitor I-type family protein
Pavir.3KG102600	1	AT2G38870	0	Serine protease inhibitor, potato inhibitor I-type family protein
Pavir.3KG103200	1	AT3G09410	0	Pectinacetylesterase family protein
Pavir.3KG104900	1	AT5G02560	HTA12	histone H2A 12
Pavir.3KG106700	1	AT5G02560	HTA12	histone H2A 12
Pavir.3KG107600	1	AT5G56580	ANQ1,ATMKK6,MKK6	MAP kinase kinase 6
Pavir.3KG111900	1	AT3G55260	ATHEX2,HEXO1	beta-hexosaminidase 1
Pavir.3KG112700	1	AT2G19130	0	S-locus lectin protein kinase family protein
Pavir.3KG114300	1	0	0	0
Pavir.3KG114700	1	AT3G46290	HERK1	hercules receptor kinase 1
Pavir.3KG117300	1	AT3G45850	0	P-loop containing nucleoside triphosphate hydrolases superfamily protein
Pavir.3KG120900	1	AT3G11320	0	Nucleotide-sugar transporter family protein
Pavir.3KG121500	1	AT2G38905	0	Low temperature and salt responsive protein family
Pavir.3KG122200	1	AT2G37090	IRX9	Nucleotide-diphospho-sugar transferases superfamily protein
Pavir.3KG122400	1	AT5G03040	iqd2	IQ-domain 2
Pavir.3KG123500	1	AT3G53380	0	Concanavalin A-like lectin protein kinase family protein
Pavir.3KG128700	1	AT5G50375	CPI1	cyclopropyl isomerase
Pavir.3KG129100	1	AT2G47240	CER8,LACS1	AMP-dependent synthetase and ligase family protein
Pavir.3KG129900	1	AT5G15380	DRM1	domains rearranged methylase 1
Pavir.3KG131900	1	AT1G02500	AtSAM1,MAT1,SAM-1,SAM1	S-adenosylmethionine synthetase 1
Pavir.3KG135900	1	AT3G56370	0	Leucine-rich repeat protein kinase family protein
Pavir.3KG136000	1	AT3G51580	0	0
Pavir.3KG136400	1	AT3G56370	0	Leucine-rich repeat protein kinase family protein
Pavir.3KG139200	1	AT1G09540	ATMYB61,MYB61	myb domain protein 61
Pavir.3KG139900	1	AT1G51510	Y14	RNA-binding (RRM/RBD/RNP motifs) family protein
Pavir.3KG141700	1	AT5G49010	SLD5	DNA replication protein-related
Pavir.3KG144700	1	AT3G02530	0	TCP-1/cpn60 chaperonin family protein
Pavir.3KG150900	1	AT5G58420	0	Ribosomal protein S4 (RPS4A) family protein
Pavir.3KG151700	1	AT4G40030	0	Histone superfamily protein
Pavir.3KG156700	1	AT4G32410	AtCESA1,CESA1,RSW1	cellulose synthase 1
Pavir.3KG159200	1	AT4G13395	DVL10,RTFL12	ROTUNDIFOLIA like 12
Pavir.3KG160000	1	0	0	0
Pavir.3KG160100	1	AT5G02700	0	F-box/RNI-like superfamily protein
Pavir.3KG160300	1	AT5G11460	0	Protein of unknown function (DUF581)
Pavir.3KG162000	1	AT1G71730	0	0
Pavir.3KG165100	1	AT4G29130	ATHXK1,GIN2,HXK1	hexokinase 1
Pavir.3KG165300	1	AT3G16490	IQD26	IQ-domain 26
Pavir.3KG165500	1	0	0	0
Pavir.3KG165900	1	AT4G29240	0	Leucine-rich repeat (LRR) family protein
Pavir.3KG167000	1	AT3G53760	ATGCP4,GCP4	GAMMA-TUBULIN COMPLEX PROTEIN 4
Pavir.3KG167300	1	AT3G16630	ATKINESIN-13A,KINESIN-13A	P-loop containing nucleoside triphosphate hydrolases superfamily protein
Pavir.3KG169800	1	AT4G14660	NRPE7	RNA polymerase Rpb7-like, N-terminal domain
Pavir.3KG170500	1	AT2G47470	ATPDI11,ATPDIL2-1,MEE30,PDI11,UNE5	thioredoxin family protein
Pavir.3KG174300	1	0	0	0
Pavir.3KG175300	1	AT1G56670	0	GDSL-like Lipase/Acylhydrolase superfamily protein
Pavir.3KG183900	1	AT4G13395	DVL10,RTFL12	ROTUNDIFOLIA like 12
Pavir.3KG184600	1	0	0	0
Pavir.3KG189800	1	AT4G13340	0	Leucine-rich repeat (LRR) family protein
Pavir.3KG189900	1	AT5G11460	0	Protein of unknown function (DUF581)
Pavir.3KG194100	1	AT5G25880	ATNADP-ME3,NADP-ME3	NADP-malic enzyme 3
Pavir.3KG194200	1	AT3G16500	IAA26,PAP1	phytochrome-associated protein 1
Pavir.3KG194500	1	0	0	0
Pavir.3KG194700	1	AT4G29260	0	HAD superfamily, subfamily IIIB acid phosphatase
Pavir.3KG200300	1	AT1G57820	ORTH2,VIM1	Zinc finger (C3HC4-type RING finger) family protein
Pavir.3KG205000	1	AT1G48330	0	0
Pavir.3KG205100	1	0	0	0
Pavir.3KG213300	1	AT1G66810	0	Zinc finger C-x8-C-x5-C-x3-H type family protein
Pavir.3KG214300	1	AT1G53240	mMDH1	Lactate/malate dehydrogenase family protein
Pavir.3KG214700	1	AT5G14700	0	NAD(P)-binding Rossmann-fold superfamily protein
Pavir.3KG215200	1	AT3G01490	0	Protein kinase superfamily protein
Pavir.3KG216200	1	AT1G52820	0	2-oxoglutarate (2OG) and Fe(II)-dependent oxygenase superfamily protein
Pavir.3KG221100	1	AT4G08950	EXO	Phosphate-responsive 1 family protein
Pavir.3KG228400	1	AT2G37130	0	Peroxidase superfamily protein
Pavir.3KG229900	1	AT1G02880	TPK1	thiamin pyrophosphokinase1
Pavir.3KG235100	1	AT5G25400	0	Nucleotide-sugar transporter family protein
Pavir.3KG235800	1	AT2G40890	CYP98A3	cytochrome P450, family 98, subfamily A, polypeptide 3
Pavir.3KG238600	1	AT3G46860	0	Serine protease inhibitor, potato inhibitor I-type family protein
Pavir.3KG240100	1	AT3G48425	0	DNAse I-like superfamily protein
Pavir.3KG245400	1	AT3G51670	0	SEC14 cytosolic factor family protein / phosphoglyceride transfer family protein
Pavir.3KG246400	1	AT5G01740	0	Nuclear transport factor 2 (NTF2) family protein
Pavir.3KG252200	1	AT5G01790	0	0
Pavir.3KG255500	1	0	0	0
Pavir.3KG256300	1	0	0	0
Pavir.3KG261600	1	AT4G22745	MBD1	methyl-CPG-binding domain 1
Pavir.3KG262300	1	AT5G18860	0	inosine-uridine preferring nucleoside hydrolase family protein
Pavir.3KG265700	1	AT3G45650	NAXT1	nitrate excretion transporter1
Pavir.3KG266400	1	AT4G01730	0	DHHC-type zinc finger family protein
Pavir.3KG266700	1	AT4G13660	ATPRR2,PRR2	pinoresinol reductase 2
Pavir.3KG268700	1	0	0	0
Pavir.3KG268900	1	AT5G42570	0	B-cell receptor-associated 31-like
Pavir.3KG269700	1	AT5G25400	0	Nucleotide-sugar transporter family protein
Pavir.3KG271900	1	0	0	0
Pavir.3KG274200	1	AT5G54840	ATSGP1,SGP1	Ras-related small GTP-binding family protein
Pavir.3KG275400	1	AT5G59010	0	Protein kinase protein with tetratricopeptide repeat domain
Pavir.3KG275500	1	AT2G29530	TIM10	Tim10/DDP family zinc finger protein
Pavir.3KG280400	1	AT4G29840	MTO2,TS	Pyridoxal-5\'-phosphate-dependent enzyme family protein
Pavir.3KG280600	1	AT5G61840	GUT1	Exostosin family protein
Pavir.3KG280700	1	AT1G27440	ATGUT1,GUT2,IRX10	Exostosin family protein
Pavir.3KG281700	1	AT3G18280	0	Bifunctional inhibitor/lipid-transfer protein/seed storage 2S albumin superfamily protein
Pavir.3KG282900	1	AT1G67040	0	0
Pavir.3KG283100	1	AT3G60410	0	Protein of unknown function (DUF1639)
Pavir.3KG284800	1	AT5G53050	0	alpha/beta-Hydrolases superfamily protein
Pavir.3KG285800	1	AT3G15670	0	Late embryogenesis abundant protein (LEA) family protein
Pavir.3KG286800	1	AT5G47770	FPS1	farnesyl diphosphate synthase 1
Pavir.3KG290000	1	AT3G09740	ATSYP71,SYP71	syntaxin of plants 71
Pavir.3KG290400	1	AT1G70190	0	Ribosomal protein L7/L12, oligomerisation;Ribosomal protein L7/L12, C-terminal/adaptor protein ClpS-like
Pavir.3KG291300	1	AT5G25510	0	Protein phosphatase 2A regulatory B subunit family protein
Pavir.3KG292200	1	AT5G42080	ADL1,ADL1A,AG68,DL1,DRP1A,RSW9	dynamin-like protein
Pavir.3KG292700	1	AT3G61750	0	Cytochrome b561/ferric reductase transmembrane with DOMON related domain
Pavir.3KG293400	1	AT3G12700	0	Eukaryotic aspartyl protease family protein
Pavir.3KG295600	1	AT4G21700	0	Protein of unknown function (DUF2921)
Pavir.3KG296600	1	AT4G28910	NINJA	novel interactor of JAZ
Pavir.3KG297300	1	AT1G27600	I9H,IRX9-L	Nucleotide-diphospho-sugar transferases superfamily protein
Pavir.3KG297500	1	AT1G79830	GC5	golgin candidate 5
Pavir.3KG297800	1	AT1G76660	0	0
Pavir.3KG300100	1	AT1G53000	KDSB	Nucleotide-diphospho-sugar transferases superfamily protein
Pavir.3KG300400	1	AT2G20560	0	DNAJ heat shock family protein
Pavir.3KG300700	1	AT4G28500	ANAC073,NAC073,SND2	NAC domain containing protein 73
Pavir.3KG300900	1	AT2G33860	ARF3,ETT	Transcriptional factor B3 family protein / auxin-responsive factor AUX/IAA-related
Pavir.3KG301300	1	AT5G03170	ATFLA11,FLA11	FASCICLIN-like arabinogalactan-protein 11
Pavir.3KG301400	1	AT2G20520	FLA6	FASCICLIN-like arabinogalactan 6
Pavir.3KG304100	1	AT1G78440	ATGA2OX1,GA2OX1	Arabidopsis thaliana gibberellin 2-oxidase 1
Pavir.3KG304300	1	AT1G53000	KDSB	Nucleotide-diphospho-sugar transferases superfamily protein
Pavir.3KG305900	1	AT2G33860	ARF3,ETT	Transcriptional factor B3 family protein / auxin-responsive factor AUX/IAA-related
Pavir.3KG306100	1	AT5G03170	ATFLA11,FLA11	FASCICLIN-like arabinogalactan-protein 11
Pavir.3KG306200	1	AT5G03170	ATFLA11,FLA11	FASCICLIN-like arabinogalactan-protein 11
Pavir.3KG306800	1	AT2G30890	0	Cytochrome b561/ferric reductase transmembrane protein family
Pavir.3KG307100	1	AT1G06475	0	0
Pavir.3KG308800	1	AT2G42880	ATMPK20,MPK20	MAP kinase 20
Pavir.3KG309000	1	AT4G20980	0	Eukaryotic translation initiation factor 3 subunit 7 (eIF-3)
Pavir.3KG309200	1	AT1G29390	COR314-TM2,COR413IM2	cold regulated 314 thylakoid membrane 2
Pavir.3KG310400	1	AT1G75220	0	Major facilitator superfamily protein
Pavir.3KG318100	1	AT5G26660	ATMYB86,MYB86	myb domain protein 86
Pavir.3KG322400	1	AT3G04120	GAPC,GAPC-1,GAPC1	glyceraldehyde-3-phosphate dehydrogenase C subunit 1
Pavir.3KG324000	1	AT1G74690	IQD31	IQ-domain 31
Pavir.3KG324300	1	AT5G53650	0	0
Pavir.3KG328100	1	AT1G28240	0	Protein of unknown function (DUF616)
Pavir.3KG330700	1	AT2G20130	LCV1	like COV 1
Pavir.3KG330800	1	AT5G41570	ATWRKY24,WRKY24	WRKY DNA-binding protein 24
Pavir.3KG331000	1	AT1G64060	ATRBOH F,ATRBOHF,RBOH F,RBOHAP108,RBOHF	respiratory burst oxidase protein F
Pavir.3KG331200	1	AT3G16520	UGT88A1	UDP-glucosyl transferase 88A1
Pavir.3KG332900	1	AT4G23630	BTI1,RTNLB1	VIRB2-interacting protein 1
Pavir.3KG333100	1	AT1G03790	SOM	Zinc finger C-x8-C-x5-C-x3-H type family protein
Pavir.3KG333700	1	AT4G26270	PFK3	phosphofructokinase 3
Pavir.3KG335500	1	AT4G26270	PFK3	phosphofructokinase 3
Pavir.3KG336700	1	AT4G29130	ATHXK1,GIN2,HXK1	hexokinase 1
Pavir.3KG340200	1	AT1G63640	0	P-loop nucleoside triphosphate hydrolases superfamily protein with CH (Calponin Homology) domain
Pavir.3KG344000	1	AT5G45670	0	GDSL-like Lipase/Acylhydrolase superfamily protein
Pavir.3KG345100	1	AT1G02260	0	Divalent ion symporter
Pavir.3KG345600	1	AT3G18820	ATRAB7B,ATRABG3F,RAB71,RAB7B,RABG3F	RAB GTPase homolog G3F
Pavir.3KG345800	1	0	0	0
Pavir.3KG350100	1	AT1G06410	ATTPS7,ATTPSA,TPS7	trehalose-phosphatase/synthase 7
Pavir.3KG350300	1	AT4G18800	ATHSGBP,ATRAB11B,ATRABA1D,RABA1d	RAB GTPase homolog A1D
Pavir.3KG351800	1	AT4G35160	0	O-methyltransferase family protein
Pavir.3KG356000	1	AT4G14350	0	AGC (cAMP-dependent, cGMP-dependent and protein kinase C) kinase family protein
Pavir.3KG356600	1	AT4G07960	ATCSLC12,CSLC12	Cellulose-synthase-like C12
Pavir.3KG356700	1	AT3G49800	0	BSD domain-containing protein
Pavir.3KG357000	1	AT3G29310	0	calmodulin-binding protein-related
Pavir.3KG357500	1	AT5G60970	TCP5	TEOSINTE BRANCHED 1, cycloidea and PCF transcription factor 5
Pavir.3KG358300	1	AT4G28950	ARAC7,ATRAC7,ATROP9,RAC7,ROP9	RHO-related protein from plants 9
Pavir.3KG358800	1	AT1G53320	AtTLP7,TLP7	tubby like protein 7
Pavir.3KG359000	1	AT2G30990	0	Protein of unknown function (DUF688)
Pavir.3KG359300	1	AT2G34140	0	Dof-type zinc finger DNA-binding family protein
Pavir.3KG360800	1	0	0	0
Pavir.3KG363500	1	AT3G59540	0	Ribosomal L38e protein family
Pavir.3KG363600	1	AT5G36800	0	0
Pavir.3KG365100	1	0	0	0
Pavir.3KG365800	1	0	0	0
Pavir.3KG366300	1	AT1G61250	SC3	secretory carrier 3
Pavir.3KG366700	1	AT3G18850	LPAT5	lysophosphatidyl acyltransferase 5
Pavir.3KG368200	1	AT4G21380	ARK3,RK3	receptor kinase 3
Pavir.3KG368400	1	AT5G54500	FQR1	flavodoxin-like quinone reductase 1
Pavir.3KG370000	1	AT3G21770	0	Peroxidase superfamily protein
Pavir.3KG372000	1	AT5G44210	ATERF-9,ATERF9,ERF9	erf domain protein 9
Pavir.3KG372500	1	AT5G48600	ATCAP-C,ATSMC3,ATSMC4,SMC3	structural maintenance of chromosome 3
Pavir.3KG372900	1	AT3G57270	BG1	beta-1,3-glucanase 1
Pavir.3KG373200	1	AT2G41540	GPDHC1	6-phosphogluconate dehydrogenase family protein
Pavir.3KG374600	1	AT3G43810	CAM7	calmodulin 7
Pavir.3KG381000	1	AT3G06680	0	Ribosomal L29e protein family
Pavir.3KG382900	1	AT3G27330	0	zinc finger (C3HC4-type RING finger) family protein
Pavir.3KG383700	1	AT2G36530	ENO2,LOS2	Enolase
Pavir.3KG385200	1	AT5G47770	FPS1	farnesyl diphosphate synthase 1
Pavir.3KG399800	1	AT5G50710	0	0
Pavir.3KG401100	1	AT3G53540	0	0
Pavir.3KG407700	1	AT2G32810	BGAL9	beta galactosidase 9
Pavir.3KG410300	1	AT3G62020	GLP10	germin-like protein 10
Pavir.3KG411500	1	AT3G50950	ZAR1	HOPZ-ACTIVATED RESISTANCE 1
Pavir.3KG414900	1	0	0	0
Pavir.3KG415900	1	AT1G30810	0	Transcription factor jumonji (jmj) family protein / zinc finger (C5HC2 type) family protein
Pavir.3KG419400	1	AT5G48480	0	Lactoylglutathione lyase / glyoxalase I family protein
Pavir.3KG421900	1	AT3G16850	0	Pectin lyase-like superfamily protein
Pavir.3KG426200	1	0	0	0
Pavir.3KG430100	1	AT1G78160	APUM7,PUM7	pumilio 7
Pavir.3KG435300	1	AT3G18830	ATPLT5,ATPMT5,PMT5	polyol/monosaccharide transporter 5
Pavir.3KG444800	1	AT4G02980	ABP,ABP1	endoplasmic reticulum auxin binding protein 1
Pavir.3KG445300	1	AT1G08880	G-H2AX,GAMMA-H2AX,H2AXA,HTA5	Histone superfamily protein
Pavir.3KG445400	1	AT2G39040	0	Peroxidase superfamily protein
Pavir.3KG446900	1	AT3G06350	EMB3004,MEE32	dehydroquinate dehydratase, putative / shikimate dehydrogenase, putative
Pavir.3KG448200	1	AT1G61040	VIP5	plus-3 domain-containing protein
Pavir.3KG449100	1	AT5G11980	0	conserved oligomeric Golgi complex component-related / COG complex component-related
Pavir.3KG455100	1	AT3G06868	0	0
Pavir.3KG455900	1	AT5G24650	0	Mitochondrial import inner membrane translocase subunit Tim17/Tim22/Tim23 family protein
Pavir.3KG456100	1	AT5G47900	0	Protein of unknown function (DUF1624)
Pavir.3KG458000	1	AT1G69230	SP1L2	SPIRAL1-like2
Pavir.3KG459500	1	AT2G41880	AGK1,GK-1	guanylate kinase 1
Pavir.3KG463300	1	AT1G10200	WLIM1	GATA type zinc finger transcription factor family protein
Pavir.3KG463400	1	AT5G55125	0	Ribosomal protein L31
Pavir.3KG465600	1	AT1G27695	0	glycine-rich protein
Pavir.3KG467800	1	AT5G45470	0	Protein of unknown function (DUF594)
Pavir.3KG468800	1	AT1G11880	0	transferases, transferring hexosyl groups
Pavir.3KG470800	1	AT4G16070	0	Mono-/di-acylglycerol lipase, N-terminal;Lipase, class 3
Pavir.3KG471000	1	AT1G79450	ALIS5	ALA-interacting subunit 5
Pavir.3KG477800	1	AT1G67710	ARR11	response regulator 11
Pavir.3KG482400	1	AT3G19540	0	Protein of unknown function (DUF620)
Pavir.3KG486500	1	AT4G37630	CYCD5;1	cyclin d5;1
Pavir.3KG487700	1	AT2G23520	0	Pyridoxal phosphate (PLP)-dependent transferases superfamily protein
Pavir.3KG488300	1	0	0	0
Pavir.3KG490800	1	AT3G09470	0	Major facilitator superfamily protein
Pavir.3KG493300	1	AT5G14030	0	translocon-associated protein beta (TRAPB) family protein
Pavir.3KG494100	1	AT2G28790	0	Pathogenesis-related thaumatin superfamily protein
Pavir.3KG494200	1	0	0	0
Pavir.3KG494500	1	AT2G28790	0	Pathogenesis-related thaumatin superfamily protein
Pavir.3KG499400	1	0	0	0
Pavir.3KG499800	1	0	0	0
Pavir.3KG501700	1	AT5G61340	0	0
Pavir.3KG503800	1	AT5G61250	AtGUS1,GUS1	glucuronidase 1
Pavir.3KG504300	1	AT3G62470	0	Pentatricopeptide repeat (PPR) superfamily protein
Pavir.3KG505400	1	AT3G02830	ZFN1	zinc finger protein 1
Pavir.3KG507200	1	0	0	0
Pavir.3KG508500	1	AT4G16070	0	Mono-/di-acylglycerol lipase, N-terminal;Lipase, class 3
Pavir.3KG508900	1	AT3G16850	0	Pectin lyase-like superfamily protein
Pavir.3KG510200	1	AT1G02730	ATCSLD5,CSLD5,SOS6	cellulose synthase-like D5
Pavir.3KG512200	1	AT3G62630	0	Protein of unknown function (DUF1645)
Pavir.3KG514900	1	AT1G09300	0	Metallopeptidase M24 family protein
Pavir.3KG516000	1	AT2G43040	NPG1	tetratricopeptide repeat (TPR)-containing protein
Pavir.3KG516300	1	0	0	0
Pavir.3KG516400	1	AT3G62270	0	HCO3- transporter family
Pavir.3KG517000	1	AT1G09430	ACLA-3	ATP-citrate lyase A-3
Pavir.3KG526100	1	AT4G14960	TUA6	Tubulin/FtsZ family protein
Pavir.3KG527200	1	0	0	0
Pavir.3KG527300	1	AT2G23460	ATXLG1,XLG1	extra-large G-protein 1
Pavir.3KG528400	1	AT5G35730	0	EXS (ERD1/XPR1/SYG1) family protein
Pavir.3KG528600	1	AT3G54650	FBL17	RNI-like superfamily protein
Pavir.3KG528800	1	AT3G04730	IAA16	indoleacetic acid-induced protein 16
Pavir.3KG529100	1	AT3G07040	RPM1,RPS3	NB-ARC domain-containing disease resistance protein
Pavir.3KG534700	1	AT5G11790	NDL2	N-MYC downregulated-like 2
Pavir.3KG537000	1	AT2G34710	ATHB-14,ATHB14,PHB,PHB-1D	Homeobox-leucine zipper family protein / lipid-binding START domain-containing protein
Pavir.3KG537200	1	AT4G02710	0	Kinase interacting (KIP1-like) family protein
Pavir.3KG542500	1	AT3G12955	0	SAUR-like auxin-responsive protein family
Pavir.3KG542800	1	AT4G14350	0	AGC (cAMP-dependent, cGMP-dependent and protein kinase C) kinase family protein
Pavir.3KG544300	1	AT5G37020	ARF8,ATARF8	auxin response factor 8
Pavir.3KG545900	1	AT1G10095	0	Protein prenylyltransferase superfamily protein
Pavir.3KG548100	1	AT2G34590	0	Transketolase family protein
Pavir.3KG554100	1	AT3G54750	0	0
Pavir.3KG554800	1	AT5G15120	0	Protein of unknown function (DUF1637)
Pavir.3KG557300	1	AT1G56150	0	SAUR-like auxin-responsive protein family
Pavir.3KG557600	1	AT2G34770	ATFAH1,FAH1	fatty acid hydroxylase 1
Pavir.3KG562400	1	0	0	0
Pavir.3KG566500	1	0	0	0
Pavir.3KG568300	1	AT1G58520	RXW8	lipases;hydrolases, acting on ester bonds
Pavir.3KG568600	1	AT1G10030	ERG28	homolog of yeast ergosterol28
Pavir.3KG571500	1	AT2G39210	0	Major facilitator superfamily protein
Pavir.3NG002500	1	AT3G55005	TON1B	tonneau 1b (TON1b)
Pavir.3NG003000	1	AT1G27400	0	Ribosomal protein L22p/L17e family protein
Pavir.3NG005600	1	AT1G52620	0	Pentatricopeptide repeat (PPR) superfamily protein
Pavir.3NG007300	1	0	0	0
Pavir.3NG010000	1	AT5G05690	CBB3,CPD,CYP90,CYP90A,CYP90A1,DWF3	Cytochrome P450 superfamily protein
Pavir.3NG011100	1	AT3G10740	ARAF,ARAF1,ASD1,ATASD1	alpha-L-arabinofuranosidase 1
Pavir.3NG013100	1	AT2G36570	0	Leucine-rich repeat protein kinase family protein
Pavir.3NG014300	1	AT3G44735	ATPSK3,PSK1,PSK3	PHYTOSULFOKINE 3 PRECURSOR
Pavir.3NG015500	1	AT2G27770	0	Plant protein of unknown function (DUF868)
Pavir.3NG015600	1	AT5G22580	0	Stress responsive A/B Barrel Domain
Pavir.3NG015700	1	AT1G35330	0	RING/U-box superfamily protein
Pavir.3NG016200	1	AT3G52870	0	IQ calmodulin-binding motif family protein
Pavir.3NG017300	1	AT5G22460	0	alpha/beta-Hydrolases superfamily protein
Pavir.3NG017700	1	AT5G04740	0	ACT domain-containing protein
Pavir.3NG019000	1	AT2G24490	ATRPA2,ATRPA32A,ROR1,RPA2,RPA32A	replicon protein A2
Pavir.3NG019800	1	AT5G04770	ATCAT6,CAT6	cationic amino acid transporter 6
Pavir.3NG020600	1	AT3G11600	0	0
Pavir.3NG024300	1	AT1G06850	AtbZIP52,bZIP52	basic leucine-zipper 52
Pavir.3NG025700	1	AT1G58350	ZW18	Putative serine esterase family protein
Pavir.3NG029500	1	AT5G64440	AtFAAH,FAAH	fatty acid amide hydrolase
Pavir.3NG029800	1	AT1G21810	0	Plant protein of unknown function (DUF869)
Pavir.3NG030500	1	AT1G34370	STOP1	C2H2 and C2HC zinc fingers superfamily protein
Pavir.3NG033800	1	AT5G47720	0	Thiolase family protein
Pavir.3NG039000	1	AT3G58690	0	Protein kinase superfamily protein
Pavir.3NG039500	1	AT1G30000	MNS3	alpha-mannosidase 3
Pavir.3NG041000	1	AT5G53160	PYL8,RCAR3	regulatory components of ABA receptor 3
Pavir.3NG042000	1	AT2G46330	AGP16,ATAGP16	arabinogalactan protein 16
Pavir.3NG042700	1	0	0	0
Pavir.3NG043200	1	AT3G24550	ATPERK1,PERK1	proline extensin-like receptor kinase 1
Pavir.3NG044900	1	AT4G19020	CMT2	chromomethylase 2
Pavir.3NG045800	1	AT4G31985	0	Ribosomal protein L39 family protein
Pavir.3NG046100	1	AT5G11560	0	catalytics
Pavir.3NG046400	1	AT4G29080	IAA27,PAP2	phytochrome-associated protein 2
Pavir.3NG046700	1	0	0	0
Pavir.3NG049600	1	AT5G46110	APE2,TPT	Glucose-6-phosphate/phosphate translocator-related
Pavir.3NG050100	1	0	0	0
Pavir.3NG050300	1	AT1G03700	0	Uncharacterised protein family (UPF0497)
Pavir.3NG051300	1	AT5G14310	AtCXE16,CXE16	carboxyesterase 16
Pavir.3NG053900	1	AT1G21680	0	DPP6 N-terminal domain-like protein
Pavir.3NG054900	1	AT1G27850	0	0
Pavir.3NG056100	1	AT5G63400	ADK1	adenylate kinase 1
Pavir.3NG056600	1	AT5G43230	0	0
Pavir.3NG057000	1	AT1G67510	0	Leucine-rich repeat protein kinase family protein
Pavir.3NG058400	1	0	0	0
Pavir.3NG061000	1	AT5G16970	AER,AT-AER	alkenal reductase
Pavir.3NG063300	1	AT1G79500	AtkdsA1	Aldolase-type TIM barrel family protein
Pavir.3NG063400	1	0	0	0
Pavir.3NG064600	1	AT2G02480	STI	AAA-type ATPase family protein
Pavir.3NG067000	1	AT5G05010	0	clathrin adaptor complexes medium subunit family protein
Pavir.3NG067600	1	AT5G23570	ATSGS3,SGS3	XS domain-containing protein / XS zinc finger domain-containing protein-related
Pavir.3NG068500	1	AT1G58110	0	Basic-leucine zipper (bZIP) transcription factor family protein
Pavir.3NG073400	1	AT3G55140	0	Pectin lyase-like superfamily protein
Pavir.3NG075800	1	AT3G06150	0	0
Pavir.3NG076600	1	AT5G27550	0	P-loop containing nucleoside triphosphate hydrolases superfamily protein
Pavir.3NG076900	1	AT1G03440	0	Leucine-rich repeat (LRR) family protein
Pavir.3NG078400	1	AT3G49240	emb1796	Pentatricopeptide repeat (PPR) superfamily protein
Pavir.3NG079500	1	AT1G61250	SC3	secretory carrier 3
Pavir.3NG082800	1	AT3G06150	0	0
Pavir.3NG082900	1	0	0	0
Pavir.3NG086100	1	AT2G41640	0	Glycosyltransferase family 61 protein
Pavir.3NG086700	1	AT1G09010	0	glycoside hydrolase family 2 protein
Pavir.3NG086900	1	AT2G41770	0	Protein of unknown function (DUF288)
Pavir.3NG087100	1	AT5G26230	0	0
Pavir.3NG091400	1	AT1G13170	ORP1D	OSBP(oxysterol binding protein)-related protein 1D
Pavir.3NG096400	1	AT1G05210	0	Transmembrane protein 97, predicted
Pavir.3NG098900	1	AT4G05530	IBR1,SDRA	indole-3-butyric acid response 1
Pavir.3NG099700	1	AT1G10830	Z-ISO,Z-ISO1.1,Z-ISO1.2	15-cis-zeta-carotene isomerase
Pavir.3NG103000	1	AT5G48480	0	Lactoylglutathione lyase / glyoxalase I family protein
Pavir.3NG103500	1	0	0	0
Pavir.3NG105500	1	AT2G38480	0	Uncharacterised protein family (UPF0497)
Pavir.3NG106200	1	AT4G03600	0	0
Pavir.3NG108900	1	AT3G26700	0	Protein kinase superfamily protein
Pavir.3NG110400	1	AT3G51990	0	Protein kinase superfamily protein
Pavir.3NG116200	1	0	0	0
Pavir.3NG118600	1	AT5G04060	0	S-adenosyl-L-methionine-dependent methyltransferases superfamily protein
Pavir.3NG120100	1	AT4G16260	0	Glycosyl hydrolase superfamily protein
Pavir.3NG122200	1	AT3G51990	0	Protein kinase superfamily protein
Pavir.3NG122500	1	AT2G41200	0	0
Pavir.3NG123100	1	AT5G13500	0	0
Pavir.3NG123600	1	AT5G19410	0	ABC-2 type transporter family protein
Pavir.3NG125900	1	AT4G03110	AtRBP-DR1,RBP-DR1	RNA-binding protein-defense related 1
Pavir.3NG127000	1	AT1G07920	0	GTP binding Elongation factor Tu family protein
Pavir.3NG127800	1	AT2G38760	ANN3,ANNAT3	annexin 3
Pavir.3NG127900	1	AT2G38750	ANNAT4	annexin 4
Pavir.3NG129000	1	0	0	0
Pavir.3NG130600	1	AT3G62920	0	0
Pavir.3NG132300	1	AT3G06880	0	Transducin/WD40 repeat-like superfamily protein
Pavir.3NG132600	1	AT5G07090	0	Ribosomal protein S4 (RPS4A) family protein
Pavir.3NG135400	1	AT2G37130	0	Peroxidase superfamily protein
Pavir.3NG136200	1	AT3G06880	0	Transducin/WD40 repeat-like superfamily protein
Pavir.3NG136500	1	AT3G62830	ATUXS2,AUD1,UXS2	NAD(P)-binding Rossmann-fold superfamily protein
Pavir.3NG137500	1	AT4G02370	0	Protein of unknown function, DUF538
Pavir.3NG138100	1	AT3G55990	ESK1,TBL29	Plant protein of unknown function (DUF828)
Pavir.3NG138800	1	AT3G06680	0	Ribosomal L29e protein family
Pavir.3NG139100	1	AT1G30450	ATCCC1,CCC1,HAP5	cation-chloride co-transporter 1
Pavir.3NG146900	1	AT5G41880	POLA3,POLA4	DNA primases;DNA primases
Pavir.3NG151800	1	AT5G45540	0	Protein of unknown function (DUF594)
Pavir.3NG154800	1	AT3G51670	0	SEC14 cytosolic factor family protein / phosphoglyceride transfer family protein
Pavir.3NG155000	1	AT2G41430	CID1,ERD15,LSR1	dehydration-induced protein (ERD15)
Pavir.3NG155200	1	AT5G05360	0	0
Pavir.3NG158100	1	0	0	0
Pavir.3NG160100	1	AT1G32100	ATPRR1,PRR1	pinoresinol reductase 1
Pavir.3NG165300	1	AT5G01790	0	0
Pavir.3NG170300	1	AT4G01950	ATGPAT3,GPAT3	glycerol-3-phosphate acyltransferase 3
Pavir.3NG173800	1	AT1G76390	0	ARM repeat superfamily protein
Pavir.3NG174200	1	AT2G28680	0	RmlC-like cupins superfamily protein
Pavir.3NG175400	1	AT2G28680	0	RmlC-like cupins superfamily protein
Pavir.3NG180900	1	AT3G48520	CYP94B3	cytochrome P450, family 94, subfamily B, polypeptide 3
Pavir.3NG181200	1	AT5G63460	0	SAP domain-containing protein
Pavir.3NG186900	1	AT5G18650	0	CHY-type/CTCHY-type/RING-type Zinc finger protein
Pavir.3NG187000	1	AT5G11980	0	conserved oligomeric Golgi complex component-related / COG complex component-related
Pavir.3NG190700	1	AT2G18400	0	ribosomal protein L6 family protein
Pavir.3NG190800	1	AT2G39040	0	Peroxidase superfamily protein
Pavir.3NG190900	1	AT1G08880	G-H2AX,GAMMA-H2AX,H2AXA,HTA5	Histone superfamily protein
Pavir.3NG194700	1	AT4G27745	0	Yippee family putative zinc-binding protein
Pavir.3NG196100	1	0	0	0
Pavir.3NG196300	1	0	0	0
Pavir.3NG197300	1	AT3G02430	0	Protein of unknown function (DUF679)
Pavir.3NG199500	1	AT3G19340	0	Protein of unknown function (DUF3754)
Pavir.3NG205700	1	0	0	0
Pavir.3NG205800	1	AT3G50980	XERO1	dehydrin xero 1
Pavir.3NG215400	1	0	0	0
Pavir.3NG221200	1	AT2G41880	AGK1,GK-1	guanylate kinase 1
Pavir.3NG223100	1	AT2G35760	0	Uncharacterised protein family (UPF0497)
Pavir.3NG224000	1	AT5G38030	0	MATE efflux family protein
Pavir.3NG224500	1	AT1G10200	WLIM1	GATA type zinc finger transcription factor family protein
Pavir.3NG225900	1	AT3G43980	0	Ribosomal protein S14p/S29e family protein
Pavir.3NG226500	1	AT1G27695	0	glycine-rich protein
Pavir.3NG229700	1	AT4G15800	RALFL33	ralf-like 33
Pavir.3NG234400	1	AT1G78160	APUM7,PUM7	pumilio 7
Pavir.3NG236200	1	AT3G16850	0	Pectin lyase-like superfamily protein
Pavir.3NG236600	1	0	0	0
Pavir.3NG237000	1	AT1G02730	ATCSLD5,CSLD5,SOS6	cellulose synthase-like D5
Pavir.3NG240000	1	AT3G62420	ATBZIP53,BZIP53	basic region/leucine zipper motif 53
Pavir.3NG241400	1	AT1G06520	ATGPAT1,GPAT1	glycerol-3-phosphate acyltransferase 1
Pavir.3NG243800	1	AT3G62270	0	HCO3- transporter family
Pavir.3NG245300	1	AT1G07795	0	0
Pavir.3NG247900	1	0	0	0
Pavir.3NG256600	1	AT1G49340	ATPI4K ALPHA	Phosphatidylinositol 3- and 4-kinase family protein
Pavir.3NG261300	1	AT1G55810	UKL3	uridine kinase-like 3
Pavir.3NG261500	1	AT5G62680	0	Major facilitator superfamily protein
Pavir.3NG261900	1	AT2G39210	0	Major facilitator superfamily protein
Pavir.3NG264800	1	AT5G15050	0	Core-2/I-branching beta-1,6-N-acetylglucosaminyltransferase family protein
Pavir.3NG264900	1	AT1G74790	0	catalytics
Pavir.3NG265900	1	AT1G10030	ERG28	homolog of yeast ergosterol28
Pavir.3NG268400	1	AT4G19640	ARA-7,ARA7,ATRAB-F2B,ATRAB5B,ATRABF2B,RAB-F2B,RABF2B	Ras-related small GTP-binding family protein
Pavir.3NG269200	1	0	0	0
Pavir.3NG273000	1	AT5G39890	0	Protein of unknown function (DUF1637)
Pavir.3NG273900	1	AT3G54750	0	0
Pavir.3NG277500	1	AT2G34590	0	Transketolase family protein
Pavir.3NG279000	1	AT4G18390	TCP2	TEOSINTE BRANCHED 1, cycloidea and PCF transcription factor 2
Pavir.3NG283600	1	AT3G54250	0	GHMP kinase family protein
Pavir.3NG284100	1	AT2G39220	PLA IIB,PLP6	PATATIN-like protein 6
Pavir.3NG284700	1	AT5G44550	0	Uncharacterised protein family (UPF0497)
Pavir.3NG286000	1	AT1G56020	0	0
Pavir.3NG286700	1	AT4G14350	0	AGC (cAMP-dependent, cGMP-dependent and protein kinase C) kinase family protein
Pavir.3NG289500	1	AT4G02710	0	Kinase interacting (KIP1-like) family protein
Pavir.3NG289800	1	AT3G04810	ATNEK2,NEK2	NIMA-related kinase 2
Pavir.3NG291800	1	AT5G43700	ATAUX2-11,IAA4	AUX/IAA transcriptional regulator family protein
Pavir.3NG302800	1	0	0	0
Pavir.3NG303800	1	AT3G28917	MIF2	mini zinc finger 2
Pavir.3NG305900	1	AT4G37630	CYCD5;1	cyclin d5;1
Pavir.3NG308100	1	AT4G31000	0	Calmodulin-binding protein
Pavir.3NG309900	1	0	0	0
Pavir.3NG310200	1	AT5G42630	ATS,KAN4	Homeodomain-like superfamily protein
Pavir.3NG310400	1	0	0	0
Pavir.3NG314000	1	AT3G01040	GAUT13	galacturonosyltransferase 13
Pavir.3NG314100	1	AT5G61250	AtGUS1,GUS1	glucuronidase 1
Pavir.3NG315000	1	AT3G29180	0	Protein of unknown function (DUF1336)
Pavir.3NG316000	1	AT2G39705	DVL11,RTFL8	ROTUNDIFOLIA like 8
Pavir.3NG317300	1	AT3G62160	0	HXXXD-type acyl-transferase family protein
Pavir.3NG318300	1	0	0	0
Pavir.3NG318400	1	AT2G28790	0	Pathogenesis-related thaumatin superfamily protein
Pavir.3NG318700	1	0	0	0
Pavir.3NG319200	1	AT5G14030	0	translocon-associated protein beta (TRAPB) family protein
Pavir.3NG327800	1	AT2G20830	0	transferases;folic acid binding
Pavir.3NG328900	1	AT1G56150	0	SAUR-like auxin-responsive protein family
Pavir.4KG002200	1	AT4G28310	0	0
Pavir.4KG002600	1	AT2G36400	AtGRF3,GRF3	growth-regulating factor 3
Pavir.4KG002700	1	AT3G05710	ATSYP43,SYP43	syntaxin of plants 43
Pavir.4KG003500	1	AT5G17210	0	Protein of unknown function (DUF1218)
Pavir.4KG005600	1	AT4G24340	0	Phosphorylase superfamily protein
Pavir.4KG007200	1	AT5G51560	0	Leucine-rich repeat protein kinase family protein
Pavir.4KG009100	1	AT1G33140	PGY2	Ribosomal protein L6 family
Pavir.4KG009500	1	AT3G61490	0	Pectin lyase-like superfamily protein
Pavir.4KG010800	1	AT4G12420	SKU5	Cupredoxin superfamily protein
Pavir.4KG012700	1	AT3G61460	BRH1	brassinosteroid-responsive RING-H2
Pavir.4KG014200	1	AT5G52060	ATBAG1,BAG1	BCL-2-associated athanogene 1
Pavir.4KG014300	1	AT5G52050	0	MATE efflux family protein
Pavir.4KG014800	1	AT5G51990	CBF4,DREB1D	C-repeat-binding factor 4
Pavir.4KG016800	1	AT5G51550	EXL3	EXORDIUM like 3
Pavir.4KG016900	1	AT2G45300	0	RNA 3\'-terminal phosphate cyclase/enolpyruvate transferase, alpha/beta
Pavir.4KG022300	1	AT2G18030	0	Peptide methionine sulfoxide reductase family protein
Pavir.4KG024500	1	AT5G25940	0	early nodulin-related
Pavir.4KG029400	1	AT1G08510	FATB	fatty acyl-ACP thioesterases B
Pavir.4KG030300	1	AT1G80420	ATXRCC1	BRCT domain-containing DNA repair protein
Pavir.4KG030600	1	AT1G57790	0	F-box family protein
Pavir.4KG032800	1	0	0	0
Pavir.4KG032900	1	0	0	0
Pavir.4KG034300	1	AT3G16370	0	GDSL-like Lipase/Acylhydrolase superfamily protein
Pavir.4KG036500	1	0	0	0
Pavir.4KG036900	1	AT3G13845	0	0
Pavir.4KG038100	1	AT1G15320	0	0
Pavir.4KG039100	1	AT4G29520	0	0
Pavir.4KG039700	1	AT5G02280	0	SNARE-like superfamily protein
Pavir.4KG046100	1	AT2G33990	iqd9	IQ-domain 9
Pavir.4KG046700	1	AT5G45910	0	GDSL-like Lipase/Acylhydrolase superfamily protein
Pavir.4KG048600	1	AT4G28320	0	Glycosyl hydrolase superfamily protein
Pavir.4KG049800	1	AT1G09200	0	Histone superfamily protein
Pavir.4KG050000	1	AT5G53330	0	Ubiquitin-associated/translation elongation factor EF1B protein
Pavir.4KG050300	1	AT3G02645	0	Plant protein of unknown function (DUF247)
Pavir.4KG054800	1	0	0	0
Pavir.4KG056000	1	AT5G13520	0	peptidase M1 family protein
Pavir.4KG056900	1	AT5G56190	0	Transducin/WD40 repeat-like superfamily protein
Pavir.4KG059900	1	AT2G21790	ATRNR1,CLS8,R1,RNR1	ribonucleotide reductase 1
Pavir.4KG062400	1	AT1G56130	0	Leucine-rich repeat transmembrane protein kinase
Pavir.4KG064300	1	AT2G23380	CLF,ICU1,SDG1,SET1	SET domain-containing protein
Pavir.4KG065600	1	AT1G52260	ATPDI3,ATPDIL1-5,PDI3,PDIL1-5	PDI-like 1-5
Pavir.4KG068000	1	AT5G20250	DIN10	Raffinose synthase family protein
Pavir.4KG068300	1	AT3G05530	ATS6A.2,RPT5A	regulatory particle triple-A ATPase 5A
Pavir.4KG070100	1	AT3G10860	0	Cytochrome b-c1 complex, subunit 8 protein
Pavir.4KG073700	1	AT2G25190	0	PPPDE putative thiol peptidase family protein
Pavir.4KG076800	1	AT2G24040	0	Low temperature and salt responsive protein family
Pavir.4KG087200	1	AT5G11150	ATVAMP713,VAMP713	vesicle-associated membrane protein 713
Pavir.4KG090000	1	AT1G15690	ATAVP3,AtVHP1;1,AVP-3,AVP1	Inorganic H pyrophosphatase family protein
Pavir.4KG093600	1	AT3G21220	ATMAP2K_ALPHA,ATMEK5,ATMKK5,MAP2K_A,MEK5,MKK5	MAP kinase kinase 5
Pavir.4KG096200	1	AT3G43190	ATSUS4,SUS4	sucrose synthase 4
Pavir.4KG097400	1	AT5G46290	KAS I,KAS1	3-ketoacyl-acyl carrier protein synthase I
Pavir.4KG097600	1	AT5G20730	ARF7,BIP,IAA21,IAA23,IAA25,MSG1,NPH4,TIR5	Transcriptional factor B3 family protein / auxin-responsive factor AUX/IAA-related
Pavir.4KG099000	1	AT1G72510	0	Protein of unknown function (DUF1677)
Pavir.4KG100800	1	0	0	0
Pavir.4KG103600	1	AT5G02180	0	Transmembrane amino acid transporter family protein
Pavir.4KG109100	1	AT1G17500	0	ATPase E1-E2 type family protein / haloacid dehalogenase-like hydrolase family protein
Pavir.4KG110700	1	AT5G24090	ATCHIA,CHIA	chitinase A
Pavir.4KG114500	1	0	0	0
Pavir.4KG116200	1	AT4G26760	MAP65-2	microtubule-associated protein 65-2
Pavir.4KG117900	1	AT1G78700	BEH4	BES1/BZR1 homolog 4
Pavir.4KG120200	1	AT1G76550	0	Phosphofructokinase family protein
Pavir.4KG123000	1	AT5G50150	0	Protein of Unknown Function (DUF239)
Pavir.4KG130400	1	AT1G26270	0	Phosphatidylinositol 3- and 4-kinase family protein
Pavir.4KG131200	1	AT5G15740	0	O-fucosyltransferase family protein
Pavir.4KG132900	1	AT4G11000	0	Ankyrin repeat family protein
Pavir.4KG133000	1	AT4G11000	0	Ankyrin repeat family protein
Pavir.4KG133300	1	0	0	0
Pavir.4KG134000	1	0	0	0
Pavir.4KG134100	1	AT5G48250	0	B-box type zinc finger protein with CCT domain
Pavir.4KG134800	1	AT3G04950	0	0
Pavir.4KG135100	1	AT1G14620	DECOY	decoy
Pavir.4KG149700	1	AT2G42005	0	Transmembrane amino acid transporter family protein
Pavir.4KG150800	1	AT1G11360	0	Adenine nucleotide alpha hydrolases-like superfamily protein
Pavir.4KG151700	1	AT5G54500	FQR1	flavodoxin-like quinone reductase 1
Pavir.4KG153000	1	AT1G30440	0	Phototropic-responsive NPH3 family protein
Pavir.4KG155000	1	AT3G62640	0	Protein of unknown function (DUF3511)
Pavir.4KG163100	1	AT1G68850	0	Peroxidase superfamily protein
Pavir.4KG164600	1	AT1G65040	0	RING/U-box superfamily protein
Pavir.4KG165500	1	0	0	0
Pavir.4KG166300	1	AT4G19080	0	Protein of unknown function (DUF594)
Pavir.4KG166400	1	AT1G22180	0	Sec14p-like phosphatidylinositol transfer family protein
Pavir.4KG173000	1	0	0	0
Pavir.4KG173400	1	AT1G14290	SBH2	sphingoid base hydroxylase 2
Pavir.4KG173600	1	AT3G25140	GAUT8,QUA1	Nucleotide-diphospho-sugar transferases superfamily protein
Pavir.4KG176600	1	AT2G26330	ER,QRP1	Leucine-rich receptor-like protein kinase family protein
Pavir.4KG177400	1	AT2G31945	0	0
Pavir.4KG178700	1	AT1G21880	LYM1	lysm domain GPI-anchored protein 1 precursor
Pavir.4KG180300	1	AT3G18035	HON4	winged-helix DNA-binding transcription factor family protein
Pavir.4KG180600	1	AT1G09580	0	emp24/gp25L/p24 family/GOLD family protein
[truncated: 30,319 more rows]

## Sheet: Figure 6
Fig 6. Expression profiles of potential defense-related genes.
*FDR: result of all Kanlow vs all Summer contrast
Panel A: NB-LRRs			FDR
	Pavir.8KG302000		3.64055e-19
	Pavir.1NG226500		8.46245e-47
	Pavir.3NG327200		1.21013e-23
	Pavir.7KG100800		5.12913e-23
	Pavir.2NG069700		1.1311e-37
	Pavir.8KG297800		8.24841e-08
	Pavir.8KG230600		3.09291e-07
	Pavir.8NG135600		1.62253e-59
	Pavir.3KG444300		1.73779e-29
	Pavir.3NG213800		5.43449e-37
	Pavir.8NG294600		3.94609e-07
	Pavir.8KG061400		8.96053e-20
	Pavir.8NG058700		5.72642e-10
	Pavir.2KG214600		4.10561e-08
	Pavir.3KG442300		6.30749e-20
	Pavir.6NG342500		7.50952e-23
	Pavir.8KG105900		3.66728e-77
	Pavir.3NG147300		0.221728
	Pavir.2KG005300		2.32028e-05
	Pavir.2KG173700		0.000124249
	Pavir.8NG322000		1.38943e-09
	Pavir.8NG088600		1.15778e-15
	Pavir.2NG310300		0.0508195
	Pavir.2KG151300		4.39654e-05
	Pavir.8KG266600		1.82986e-10
	Pavir.6NG062400		0.0672566
	Pavir.J465200		0.0616944
	Pavir.1NG228100		4.71285e-07
	Pavir.3KG461500		5.35539e-29
	Pavir.8NG281500		2.94182e-11
	Pavir.8NG294300		1.9746e-11
	Pavir.4NG266700		2.23077e-08
	Pavir.J441700		0.000743999
	Pavir.8KG383000		5.00853e-11
	Pavir.7KG241600		0.000825318
	Pavir.4KG131600		0.000238397
	Pavir.8KG270800		1.13151e-06
	Pavir.1KG138000		3.58787e-14
	Pavir.2NG258300		9.37787e-06
	Pavir.6NG078100		0.000613592
	Pavir.8NG154700		0.00773516
	Pavir.8NG155400		0.643323
	Pavir.8KG170600		9.67824e-05
	Pavir.J253300		2.0812e-07
	Pavir.6KG079600		1.45521e-22
	Pavir.5KG740500		1.30187e-13
	Pavir.8NG281600		0.0141606
	Pavir.9NG299200		0.203569
	Pavir.8NG352200		0.050006
	Pavir.8NG335400		0.00952909
	Pavir.8NG156300		0.00424318
	Pavir.8NG151500		0.00541797
	Pavir.8NG162500		0.934137
	Pavir.4KG377500		0.010011
	Pavir.2KG173800		0.757325
	Pavir.7NG422400		0.00220122
	Pavir.4NG310500		0.4133
	Pavir.8KG049900		0.348092
	Pavir.2KG007000		0.808673
	Pavir.8KG063200		0.65875
	Pavir.3KG373400		0.26507
	Pavir.2NG437300		0.907553
	Pavir.7KG276500		0.348938
	Pavir.8NG078700		0.200455
	Pavir.1NG184300		0.0902119
	Pavir.3KG059700		5.10722e-07
	Pavir.6KG212900		0.114102
	Pavir.5KG744000		0.160723
	Pavir.3NG140400		0.00106956
	Pavir.9NG225700		1.87233e-09
	Pavir.8KG151500		1.62566e-05
	Pavir.J635100		0.179604
	Pavir.8NG294900		0.000513288
	Pavir.3KG001300		1.29523e-09
	Pavir.4KG378100		1.07427e-09
	Pavir.5KG461500		0.00013548
	Pavir.5KG167900		0.000190694
	Pavir.2NG121000		0.0169517
	Pavir.6KG393200		4.66197e-07
	Pavir.3NG311200		2.23581e-40
	Pavir.8KG189000		3.24824e-17
	Pavir.8NG137400		2.58691e-15
	Pavir.8KG300000		1.64548e-07
	Pavir.8NG263300		1.16199e-13
	Pavir.2KG026200		0.00553042
	Pavir.8KG338800		9.37077e-11
	Pavir.8NG213200		2.18784e-47
	Pavir.8KG399000		9.61778e-09
	Pavir.6KG223700		4.96237e-52
	Pavir.8KG149600		2.15131e-18
	Pavir.5NG530300		3.05265e-08
	Pavir.8NG184200		6.07508e-10
	Pavir.5KG669900		1.27441e-38
	Pavir.8KG312500		1.47792e-05
	Pavir.5NG183400		3.96646e-25
	Pavir.5KG739700		1.63295e-35
	Pavir.8KG128500		1.77104e-20
	Pavir.2NG549800		4.76534e-31
	Pavir.8KG301700		1.37373e-07
	Pavir.3KG427500		9.55817e-10
	Pavir.1KG241100		3.05257e-25
	Pavir.1KG073200		5.30377e-14
	Pavir.2KG086300		1.04988e-14
	Pavir.9NG673000		0.573912
	Pavir.2KG282900		4.11919e-05
	Pavir.8NG059100		0.316905
	Pavir.1KG404000		8.74694e-05
	Pavir.5NG286300		1.02528e-14
	Pavir.9NG372700		1.61345e-06
	Pavir.9KG518800		4.03119e-21
	Pavir.3KG411500		0.626252
	Pavir.7KG099500		0.808554
	Pavir.J657900		0.000438833
	Pavir.8KG153700		0.183299
	Pavir.1KG218000		0.0503165
	Pavir.5KG255800		0.389699
	Pavir.J466800		3.5207e-28
	Pavir.8KG354900		1.25805e-18
	Pavir.8KG354500		2.58685e-41
	Pavir.8NG262100		1.94118e-64
	Pavir.8KG228400		8.25767e-71
	Pavir.4NG194400		5.33491e-39
	Pavir.8NG348700		1.09651e-32
	Pavir.8NG336400		3.05262e-24
	Pavir.8KG223000		3.10957e-11
	Pavir.8NG082500		3.99637e-46
	Pavir.8KG378700		6.11685e-42
	Pavir.1NG339100		5.30506e-54
	Pavir.9NG702300		1.07545e-25
	Pavir.6NG133600		4.75539e-26
	Pavir.4KG163700		3.13223e-27
	Pavir.8NG249800		1.06327e-76
	Pavir.1NG229100		3.4964e-35
	Pavir.5KG572900		2.66295e-20
	Pavir.3NG295400		7.78194e-23
	Pavir.7NG139000		1.50971e-10
	Pavir.8KG230300		0.00665363
	Pavir.9KG298300		0.000693217
	Pavir.2KG013500		1.95007e-13
	Pavir.3KG484300		1.63811e-34
	Pavir.8NG082000		4.43067e-05
	Pavir.8NG225500		0.133704
	Pavir.2KG041200		1.16485e-77
	Pavir.J743300		7.42717e-34
	Pavir.4KG338700		4.42947e-15
	Pavir.J743200		7.90778e-58
	Pavir.8KG323700		1.55792e-13
	Pavir.7NG021500		5.13455e-130
	Pavir.8KG199500		9.65565e-24
	Pavir.8KG317000		9.22604e-143
	Pavir.8NG292500		5.80025e-54
	Pavir.1NG173100		1.50834e-31
	Pavir.8NG138500		1.78168e-32
	Pavir.J324500		1.61919e-06
	Pavir.1KG011500		0.00225756
	Pavir.2KG007400		1.20107e-13
	Pavir.2NG414000		1.57334e-08
	Pavir.8KG322400		3.7259e-22
	Pavir.J409800		4.37162e-47
	Pavir.3NG208400		1.28766e-17
	Pavir.2KG085100		4.43189e-13
	Pavir.7NG395400		2.12639e-10
	Pavir.8NG290400		3.67187e-41
	Pavir.4KG377900		4.59201e-10
	Pavir.2NG015100		2.11052e-28
	Pavir.8NG293100		6.14797e-13
	Pavir.J409600		3.29467e-27
	Pavir.6KG045300		1.81007e-05
	Pavir.8NG058100		1.61337e-12
	Pavir.2KG085600		7.60006e-09
	Pavir.8NG159600		7.23386e-25
	Pavir.1NG329200		5.76595e-25
	Pavir.7NG350300		1.06568e-15
	Pavir.8NG087100		1.24102e-23
	Pavir.7NG138600		9.71393e-14
	Pavir.1KG137900		8.84732e-25
	Pavir.2KG450000		1.97621e-10
	Pavir.7KG352600		7.23327e-07
	Pavir.4NG298100		4.26303e-13
	Pavir.8NG036100		8.82583e-11
	Pavir.4NG316900		1.03651e-05
	Pavir.8KG346200		1.93654e-10
	Pavir.6KG348800		4.24399e-10
	Pavir.2KG006200		3.35578e-09
	Pavir.6NG031300		2.30373e-08
	Pavir.8KG363600		2.50562e-13
	Pavir.8KG367600		3.65432e-05
	Pavir.1KG389400		2.31877e-46
	Pavir.9NG702800		6.02099e-27
	Pavir.1NG167300		1.67287e-07
	Pavir.3KG529100		0.000454883
	Pavir.8NG159700		0.10162
	Pavir.8NG162000		0.0308473
	Pavir.5NG260700		7.617e-09
	Pavir.J004400		8.3434e-05
	Pavir.8NG160100		0.00420782
	Pavir.2NG010500		0.0117237
	Pavir.3NG316300		5.92488e-06
	Pavir.8NG064700		0.143237
	Pavir.6KG246100		6.07985e-05
	Pavir.8KG364800		0.161385
	Pavir.2NG119100		0.0333191
	Pavir.3NG152400		0.917322
	Pavir.8KG373600		0.285413
	Pavir.3KG450400		0.000389651
	Pavir.9KG045300		0.0161053
	Pavir.3KG236700		2.39274e-06
	Pavir.3NG243000		0.0449123
	Pavir.5KG468400		0.731084
	Pavir.2NG066600		0.126233
	Pavir.8KG063300		0.584971
	Pavir.8KG152800		0.0175629
	Pavir.2NG131500		0.0107445
	Pavir.8KG041400		7.69454e-09
	Pavir.5NG143800		1.13822e-11
	Pavir.9KG090100		1.56171e-05
	Pavir.7KG350100		0.00163272
	Pavir.4NG311800		0.000286865
	Pavir.2NG231100		4.84511e-07
	Pavir.3KG401900		1.07881e-18
	Pavir.3KG090600		8.65088e-07
	Pavir.1NG109000		0.095027
	Pavir.5NG640400		0.382773
	Pavir.1KG125900		0.241895
	Pavir.J635000		0.42489
	Pavir.9NG328600		0.117578
	Pavir.5KG582800		0.0669048
	Pavir.9KG242500		0.358178
	Pavir.8KG383400		0.938157
	Pavir.8KG373700		0.268627
Panel B: RLKs
	Pavir.7KG238700		3.59191e-67
	Pavir.5KG340000		2.51303e-51
	Pavir.6KG313400		3.84186e-13
	Pavir.4KG028600		2.2104e-11
	Pavir.7NG339000		8.48885e-14
	Pavir.9NG719300		7.66776e-20
	Pavir.5NG016000		4.35032e-22
	Pavir.8NG314500		2.79937e-17
	Pavir.1KG223200		8.02859e-08
	Pavir.J518000		4.00215e-21
	Pavir.3NG157900		5.41621e-13
	Pavir.J467300		4.22213e-59
	Pavir.J765300		9.69164e-10
	Pavir.9KG404600		6.18521e-15
	Pavir.5NG326600		3.48589e-16
	Pavir.9KG181500		1.03632e-14
	Pavir.8KG090000		1.63425e-36
	Pavir.4KG236600		4.57321e-05
	Pavir.2NG400400		1.49339e-13
	Pavir.9NG327000		0.000208399
	Pavir.5KG008600		0.00289626
	Pavir.2KG552300		0.00900208
	Pavir.9KG539200		0.00081039
	Pavir.7NG447200		8.64806e-06
	Pavir.9NG469400		4.46525e-10
	Pavir.6NG074200		4.35537e-05
	Pavir.6KG111500		0.138415
	Pavir.9KG061500		6.16749e-41
	Pavir.5KG021000		2.72615e-13
	Pavir.1KG048700		5.41327e-15
	Pavir.2KG148000		5.436e-57
	Pavir.2KG462200		9.76303e-23
	Pavir.J675600		4.96437e-14
	Pavir.1KG236200		1.60921e-25
	Pavir.6KG170800		2.70612e-85
	Pavir.9KG199000		1.55222e-05
	Pavir.3NG199000		5.99052e-22
	Pavir.4NG094300		1.31651e-12
	Pavir.5KG487800		6.97027e-06
	Pavir.7KG033600		8.85901e-06
	Pavir.7KG341200		0.00347938
	Pavir.5NG081500		3.77618e-07
	Pavir.2KG463100		6.83209e-06
	Pavir.5KG140300		5.80888e-05
	Pavir.4NG146300		5.53982e-10
	Pavir.5NG104300		2.37197e-08
	Pavir.4KG163300		0.00126481
	Pavir.5NG105100		9.60597e-05
	Pavir.8NG173300		5.46275e-48
	Pavir.J339000		1.13595e-37
	Pavir.8NG281700		4.15343e-34
	Pavir.9NG131700		3.25726e-22
	Pavir.1KG178200		1.42097e-06
	Pavir.J027500		2.5646e-55
	Pavir.8NG211900		8.40716e-12
	Pavir.J180900		1.62411e-14
	Pavir.5NG536200		3.91597e-10
	Pavir.1KG007600		0.000212944
	Pavir.6KG224600		9.12808e-06
	Pavir.8NG199400		7.7112e-60
	Pavir.1NG170200		1.19341e-46
	Pavir.6NG084100		1.6122e-08
	Pavir.7KG341400		9.16559e-11
	Pavir.7NG400700		1.08071e-42
	Pavir.3NG208100		3.54096e-17
	Pavir.2NG079600		2.47262e-15
	Pavir.3KG315400		7.66533e-22
	Pavir.8NG078600		5.25413e-05
	Pavir.9NG072300		4.22633e-25
	Pavir.9NG130800		7.15213e-06
	Pavir.1KG175800		2.69646e-11
	Pavir.9KG538600		1.05594e-06
	Pavir.9NG718500		2.51728e-12
	Pavir.1NG196100		7.75933e-19
	Pavir.5KG754800		1.19831e-46
	Pavir.7KG370500		2.60019e-54
	Pavir.2NG128200		1.97811e-09
	Pavir.3NG233400		6.69107e-12
	Pavir.8NG180000		6.85356e-10
	Pavir.3KG542200		4.79127e-13
	Pavir.2KG044500		1.69927e-06
	Pavir.8KG354300		0.000275621
	Pavir.5KG365900		1.28693e-05
	Pavir.1KG186500		1.63984e-06
	Pavir.8KG314300		1.10723e-14
	Pavir.J665500		0.00059509
	Pavir.1KG180300		0.0352419
	Pavir.3KG064500		0.00195065
	Pavir.2NG521700		0.0123415
	Pavir.3KG432700		0.0167244
	Pavir.8KG029800		1.22855e-06
	Pavir.5KG100400		5.86689e-08
	Pavir.J439800		2.50047e-10
	Pavir.7NG340400		1.16793e-12
	Pavir.1KG187100		3.83667e-29
	Pavir.7NG094800		2.01726e-08
	Pavir.7KG397500		1.59538e-08
	Pavir.2KG044700		0.001549
	Pavir.5KG683000		0.000239057
	Pavir.8NG349400		0.000460214
	Pavir.8NG049300		0.00197658
	Pavir.8KG312900		0.00321691
	Pavir.5NG082000		0.187235
	Pavir.2KG252400		0.000330161
	Pavir.2KG280700		3.44226e-09
	Pavir.2KG045100		1.69808e-12
	Pavir.3KG392400		5.87016e-06
	Pavir.5KG348200		2.51175e-08
	Pavir.1NG221600		0.00136563
	Pavir.5NG153900		1.39258e-09
	Pavir.9KG355200		1.34663e-19
	Pavir.9NG483500		1.56148e-08
	Pavir.7NG353000		6.5596e-12
	Pavir.7NG355100		2.64652e-27
	Pavir.2NG258300		9.37787e-06
	Pavir.7NG236100		6.27752e-07
	Pavir.9KG395800		0.00789039
	Pavir.1NG551800		0.000670113
	Pavir.3KG397700		0.877888
	Pavir.6NG048000		0.179191
	Pavir.J695700		0.114053
	Pavir.9NG693000		0.802108
	Pavir.1KG009100		0.538562
	Pavir.J598900		0.445708
	Pavir.2NG635000		0.00103074
	Pavir.1NG525600		0.184945
	Pavir.2KG315800		0.000676668
	Pavir.1NG007800		0.00245254
	Pavir.4KG356300		0.0147398
	Pavir.7NG166600		0.210375
	Pavir.3KG236500		0.110415
	Pavir.3KG496400		0.275079
	Pavir.2NG145100		0.0569149
	Pavir.5KG672500		0.541425
	Pavir.8KG257400		0.251462
	Pavir.3KG370500		0.199473
	Pavir.2NG122300		0.198732
	Pavir.5KG698200		6.71754e-13
	Pavir.2NG260100		0.00428003
	Pavir.9NG638300		0.0299867
	Pavir.2NG075200		0.0091234
	Pavir.5KG386400		0.271183
	Pavir.1KG101600		0.584691
	Pavir.2NG281900		0.509893
	Pavir.1KG527800		0.283499
	Pavir.9NG740500		0.318495
	Pavir.7KG261200		0.0701006
	Pavir.5KG746800		0.512919
	Pavir.2KG121200		0.381167
	Pavir.3KG185500		0.213253
	Pavir.5KG576300		0.643196
	Pavir.1NG070900		0.977843
	Pavir.5KG455200		0.0520313
	Pavir.J050600		0.000214767
	Pavir.2NG341100		0.0085023
	Pavir.3NG266100		0.196846
	Pavir.J004300		0.00150282
	Pavir.8NG071800		0.31114
	Pavir.8NG151500		0.00541797
	Pavir.8KG149000		6.34177e-10
	Pavir.1KG335800		0.000710529
	Pavir.7KG382500		0.00120601
	Pavir.9KG305600		0.0190012
	Pavir.9NG854800		0.337448
	Pavir.1NG128600		0.261496
	Pavir.5KG479300		0.954161
	Pavir.7KG276700		0.0072019
	Pavir.1KG147400		6.11833e-06
	Pavir.1NG367700		8.2033e-06
	Pavir.1KG147300		4.34456e-08
	Pavir.1KG112500		0.0730435
	Pavir.6KG096100		2.01168e-14
	Pavir.2NG493400		2.17258e-08
	Pavir.5NG344300		0.000403113
	Pavir.7KG002000		6.90561e-10
	Pavir.7KG403200		0.000667526
	Pavir.7NG272000		1.15285e-05
	Pavir.5KG275300		4.14113e-07
	Pavir.5NG462500		2.47192e-11
	Pavir.1KG181800		3.46509e-10
	Pavir.1NG380200		3.27944e-08
	Pavir.9NG541900		9.97341e-09
	Pavir.1KG207300		1.94132e-11
	Pavir.4KG222500		0.0113962
	Pavir.9KG521500		1.03811e-34
	Pavir.1NG553800		0.00165265
	Pavir.9NG294800		0.705795
	Pavir.J609400		3.76744e-10
	Pavir.7NG420400		2.26412e-16
	Pavir.9NG706300		5.37216e-16
	Pavir.9KG432300		4.01275e-11
	Pavir.3NG122200		1.08498e-05
	Pavir.6NG292500		1.35832e-06
	Pavir.2NG544200		3.39422e-07
	Pavir.5NG009100		6.57924e-25
	Pavir.9NG029500		3.76105e-09
	Pavir.5KG748300		6.59217e-19
	Pavir.5NG239300		1.19738e-12
	Pavir.9NG144800		1.52377e-07
	Pavir.2KG300200		2.83295e-07
	Pavir.5NG477600		0.000232498
	Pavir.2NG040700		0.0497987
	Pavir.9NG757600		0.173722
	Pavir.5KG001500		8.11912e-176
	Pavir.3KG368200		2.33865e-46
	Pavir.9KG608400		1.29616e-20
	Pavir.9KG201100		5.77369e-21
	Pavir.5NG380000		1.38597e-17
	Pavir.9NG125500		1.03544e-29
	Pavir.5KG781300		1.09839e-09
	Pavir.9KG308300		8.90057e-08
	Pavir.2NG540900		1.94125e-09
	Pavir.8KG158400		2.35707e-08
	Pavir.7KG268900		5.10254e-12
	Pavir.7KG191500		0.000846585
	Pavir.2KG289300		7.14147e-07
	Pavir.5NG272700		3.97133e-06
	Pavir.8NG220400		1.11397e-05
	Pavir.7KG350600		1.39245e-06
	Pavir.3NG057000		0.000525034
	Pavir.2NG318500		0.000102916
	Pavir.8NG160400		3.22597e-11
	Pavir.1NG197300		0.0191166
	Pavir.9NG635100		0.0431124
	Pavir.1NG030500		0.000554933
	Pavir.5KG239700		0.0181916
	Pavir.8KG115000		1.64945e-14
	Pavir.9KG492300		6.28165e-10
	Pavir.J149200		0.0272976
	Pavir.2NG523000		0.000267161
	Pavir.5KG391900		7.3531e-21
	Pavir.2KG257700		0.000207483
	Pavir.5NG489000		0.178499
	Pavir.5NG561700		0.437593
	Pavir.5KG319000		0.0348967
	Pavir.4KG176600		0.00108387
	Pavir.5KG603200		0.0372769
	Pavir.5NG210200		0.0067765
	Pavir.7KG366100		0.0035814
	Pavir.5NG636300		0.117361
	Pavir.6KG177100		0.00473531
	Pavir.5NG149600		7.65078e-05
	Pavir.6KG202800		0.0034166
	Pavir.5NG559900		0.000140109
	Pavir.7NG400900		0.0200546
	Pavir.7KG362400		0.223437
	Pavir.7NG164900		0.0812166
	Pavir.7KG349100		0.0388359
	Pavir.4KG007200		0.304718
	Pavir.6KG415200		0.000638847
	Pavir.4KG346700		1.23196e-14
	Pavir.7KG118600		0.000324283
	Pavir.9NG412500		0.047523
	Pavir.2NG037700		0.251647
	Pavir.9KG651200		8.61114e-05
	Pavir.4KG298200		0.14686
	Pavir.4KG335900		0.685249
	Pavir.5KG601500		3.35918e-14
	Pavir.7NG264100		0.00179993
	Pavir.5KG421800		0.00192984
	Pavir.1NG079900		1.92047e-08
	Pavir.3NG039000		0.0126624
	Pavir.3KG275400		0.00319872
	Pavir.9NG456200		0.777313
	Pavir.7NG343800		0.150217
	Pavir.7KG164100		7.50523e-05
	Pavir.5NG302500		0.482854
	Pavir.6KG004400		0.00024124
	Pavir.3NG108900		0.700753
	Pavir.2NG037500		0.61287
	Pavir.9NG370900		0.0042541
	Pavir.9NG609100		0.00455724
	Pavir.3NG013100		0.68839
	Pavir.5KG527000		0.0692042
	Pavir.4KG334400		4.75393e-06
	Pavir.2KG046000		0.147952
	Pavir.J499900		0.501866
	Pavir.5NG121400		0.0827586
	Pavir.1NG373700		0.663105
	Pavir.J280700		0.445074
	Pavir.7KG308900		0.980151
	Pavir.9KG241300		2.6001e-08
	Pavir.3NG043200		4.97588e-16
	Pavir.3KG070400		0.00111375
	Pavir.5KG020500		5.14823e-16
	Pavir.5NG420400		0.0371594
	Pavir.3KG112700		0.74155
	Pavir.5NG590200		9.84515e-21
	Pavir.5KG769000		0.0741805
	Pavir.6KG355200		0.766807
	Pavir.1NG246200		0.886337
	Pavir.2KG490900		0.720261
	Pavir.8KG232900		0.792447
	Pavir.5NG564300		0.532246
	Pavir.9NG247900		0.977056
	Pavir.7KG422100		0.38806
	Pavir.5NG053700		0.767184
	Pavir.J077900		0.994737
	Pavir.1NG559400		0.579267
	Pavir.3KG114700		0.0577647
	Pavir.5NG301400		0.909228
	Pavir.7NG381800		0.902696
	Pavir.4NG021400		0.78741
	Pavir.6KG144400		0.0307631
	Pavir.2KG444400		0.804454
	Pavir.9NG434200		0.857626
	Pavir.5KG525200		0.86387
	Pavir.2NG032500		0.259799
	Pavir.5KG144900		0.201261
	Pavir.9NG027700		0.785895
	Pavir.1KG541900		7.25699e-06
	Pavir.7NG314400		1.43718e-10
	Pavir.9KG546500		2.3767e-10
	Pavir.9NG071800		0.0892175
	Pavir.9NG772900		0.169753
	Pavir.4KG353800		0.423419
	Pavir.1NG456800		0.0738391
	Pavir.8KG343300		0.00492623
	Pavir.9KG548600		0.00742319
	Pavir.J297100		0.978799
	Pavir.9NG631300		0.681376
	Pavir.5KG676400		0.633727
	Pavir.1NG082300		0.871103
	Pavir.2NG428000		0.0997583
	Pavir.3KG090300		0.00152374
	Pavir.3KG081600		0.000138784
	Pavir.5KG003200		0.0782454
	Pavir.J771800		3.49851e-06
	Pavir.6KG034900		0.821715
	Pavir.5KG071100		0.0294905
	Pavir.9KG431800		5.01921e-05
	Pavir.5KG309800		7.43666e-06
	Pavir.9KG618100		3.33603e-05
	Pavir.7KG244200		0.754131
	Pavir.2NG043300		0.54059
	Pavir.2KG586400		7.27487e-06
	Pavir.7NG144100		2.24802e-05
	Pavir.1KG090000		0.00631303
	Pavir.3NG110400		0.00893852
	Pavir.6NG338000		0.0460479
	Pavir.3KG136400		4.55839e-10
	Pavir.5NG020000		2.96227e-07
	Pavir.2NG535400		2.0062e-07
	Pavir.9NG757700		0.164458
	Pavir.1KG097300		0.882804
	Pavir.1NG299600		0.00109394
	Pavir.5NG344200		1.5533e-06
	Pavir.5KG072300		0.630822
	Pavir.7NG445900		0.167263
	Pavir.9KG263100		0.87975
	Pavir.2KG205400		0.014529
	Pavir.2NG050800		0.829058
	Pavir.4NG196600		0.190925
	Pavir.2NG092900		0.940859
	Pavir.9NG443500		0.0170486
	Pavir.5KG051300		0.000141566
	Pavir.3KG135900		0.772698
	Pavir.9KG130400		0.640083
	Pavir.4NG246300		0.280825
	Pavir.2KG012300		0.310627
	Pavir.9NG713200		0.00123596
	Pavir.3KG123500		0.283499
	Pavir.8KG155700		0.635586
	Pavir.1KG419900		0.065995
	Pavir.9KG542400		0.79084
	Pavir.4KG330800		0.847595
	Pavir.9NG259300		0.201802
	Pavir.9NG637900		0.331361
	Pavir.2NG598400		0.228182
	Pavir.5KG449000		0.0533056
	Pavir.1KG077200		0.0432401
	Pavir.3KG112800		0.00174435
	Pavir.9NG811700		0.0173891
	Pavir.9KG501000		0.0193578
	Pavir.2KG464000		0.419658
	Pavir.9NG850200		0.382185
	Pavir.4NG243600		0.824998
	Pavir.J306600		0.0884984
	Pavir.2KG072500		0.375389
	Pavir.7KG156500		0.336666
	Pavir.6NG023800		0.88693
	Pavir.3KG086500		0.277451
	Pavir.J126100		0.823998
	Pavir.3KG376800		1.53681e-06
	Pavir.4KG225000		0.833124
	Pavir.5KG433600		0.0214998
	Pavir.1NG004300		0.000625863
	Pavir.9NG808200		3.07408e-09
	Pavir.7NG202600		6.7278e-22
	Pavir.9NG566400		8.06308e-11
	Pavir.2KG542900		0.0124509
	Pavir.7KG102500		0.000145444
	Pavir.9KG147200		0.00373868
	Pavir.6NG200900		3.85045e-15
	Pavir.2KG480400		3.19932e-10
	Pavir.8KG154800		4.33918e-05
	Pavir.2NG374100		1.04036e-23
	Pavir.6KG258800		5.61296e-07
	Pavir.3KG054600		1.9736e-06
	Pavir.3KG078400		8.87691e-11
	Pavir.5KG317400		4.14353e-16
	Pavir.8KG317600		1.57225e-21
	Pavir.4KG291000		0.00033992
	Pavir.2NG519200		0.00591556
	Pavir.5NG209500		0.000587328
	Pavir.2NG237800		0.0120446
	Pavir.2NG239800		6.96623e-05
	Pavir.3KG396100		0.0132312
	Pavir.5KG603300		2.8814e-05
	Pavir.1KG345300		7.27818e-14
	Pavir.2NG521400		5.64573e-06
	Pavir.2KG461900		3.90465e-06
	Pavir.J644000		1.10141e-41
	Pavir.2NG142600		0.00879486
	Pavir.2KG571200		8.9461e-11
	Pavir.7KG399300		0.361269
	Pavir.1KG304100		0.000772849
	Pavir.1KG300500		1.55133e-05
	Pavir.7KG403300		0.0155292
	Pavir.7KG400100		8.41237e-06
	Pavir.9NG444300		1.00245e-13
	Pavir.7KG369000		6.04114e-17
	Pavir.1KG393700		2.52978e-08
	Pavir.2KG462000		3.22191e-06
	Pavir.8NG161200		4.93729e-08
	Pavir.7KG378800		3.63686e-07
	Pavir.5NG239200		0.000482235
	Pavir.8KG334900		0.0374342
	Pavir.9NG566800		0.0423307
	Pavir.5NG019700		0.18352
	Pavir.7KG426900		0.000297676
	Pavir.5NG331000		0.0875097
	Pavir.1KG393800		0.860647
	Pavir.3NG235500		0.0128919
	Pavir.5NG163700		0.52541
	Pavir.J437100		0.127646
	Pavir.7NG222400		3.58509e-07
	Pavir.5KG118600		1.88836e-09
	Pavir.5KG366000		6.75066e-07
	Pavir.8KG337200		0.0139061
	Pavir.1KG449200		0.000180965
	Pavir.4NG337500		7.1869e-06
	Pavir.9KG200400		0.151362
	Pavir.6NG021900		0.225476
	Pavir.2NG290500		0.0114181
	Pavir.9KG485500		0.0281422
	Pavir.8NG126500		0.61187
	Pavir.9KG383700		0.0869285
	Pavir.4NG221700		0.176438
	Pavir.5KG343600		0.0831959
	Pavir.5KG140200		0.138767
	Pavir.4NG047500		2.6182e-05
	Pavir.3KG303000		9.20156e-06
	Pavir.3KG081200		0.0233795
	Pavir.5NG499400		3.93632e-05
	Pavir.1KG067500		0.0650508
	Pavir.7NG066600		1.24188e-10
	Pavir.1KG415100		3.65947e-08
	Pavir.2NG344800		7.12588e-07
	Pavir.2NG450100		0.00024961
	Pavir.1KG134800		0.98355
	Pavir.5NG512500		1.03595e-05
	Pavir.3NG140400		0.00106956
	Pavir.2NG577400		0.456901
	Pavir.5NG354400		0.489755
	Pavir.2KG526900		7.74985e-07
	Pavir.5NG402400		0.143324
	Pavir.8KG153100		0.0366694
	Pavir.J683100		0.520949
	Pavir.7NG286100		0.45073
	Pavir.1KG173100		0.0282054
	Pavir.4KG183100		9.46105e-07
	Pavir.2KG523700		8.08362e-06
	Pavir.5KG167500		0.218354
	Pavir.1KG023100		0.329388
	Pavir.1NG189000		0.0594883
	Pavir.5KG528300		0.0382287
	Pavir.6NG236900		0.000548539
	Pavir.7NG259500		0.894161
	Pavir.7NG163300		0.15453
	Pavir.1NG056000		0.21099
	Pavir.4KG409600		0.630822
	Pavir.1NG060600		0.479649
	Pavir.7NG398000		0.176403
	Pavir.7KG294600		0.049567
	Pavir.2NG185600		0.0341233
	Pavir.5NG456400		0.583099
	Pavir.3KG336600		0.0971926
	Pavir.3KG201600		0.00256343
	Pavir.7KG231300		0.534557
	Pavir.4KG130300		0.159938
	Pavir.7KG429300		0.000745546
	Pavir.6KG255900		0.898314
	Pavir.5KG472500		0.517668
	Pavir.3KG562300		0.318372
	Pavir.5KG575300		0.900308
	Pavir.2KG293600		0.00563853
	Pavir.2KG380900		0.000121348
	Pavir.6NG280900		0.0335575
	Pavir.8NG337200		0.0712935
	Pavir.7NG331300		0.941682
	Pavir.2NG585800		1.22704e-05
	Pavir.9KG588600		0.429763
	Pavir.9NG198100		0.0718085
	Pavir.4KG063600		0.169195
	Pavir.3KG339100		0.10723
	Pavir.J159300		0.112326
	Pavir.3KG100500		0.0484584
	Pavir.J541500		0.620549
	Pavir.5NG529000		0.0365351
	Pavir.2NG389200		3.27749e-05
	Pavir.2KG044100		0.139152
	Pavir.2NG579600		0.0155986
	Pavir.1NG008200		4.60924e-17
	Pavir.4KG089700		2.3244e-22
	Pavir.6NG193600		1.93046e-06
	Pavir.5KG185000		1.48583e-13
	Pavir.7NG339100		5.57524e-121
	Pavir.7NG208200		1.97206e-10
	Pavir.5NG306000		0.000234616
	Pavir.5KG316200		9.78263e-07
	Pavir.9NG243300		6.3495e-09
	Pavir.2KG226300		2.36081e-05
	Pavir.2NG464200		2.49322e-08
	Pavir.2KG110500		1.28493e-09
	Pavir.5KG111500		2.72612e-06
	Pavir.5NG142700		1.29829e-16
	Pavir.5KG277200		2.42719e-10
	Pavir.1NG375500		0.00881198
	Pavir.6NG092900		0.0568311
	Pavir.7NG318000		0.00530438
	Pavir.4KG151400		2.90585e-43
	Pavir.9NG729700		8.10577e-16
	Pavir.1KG092100		4.98946e-55
	Pavir.9NG773900		3.70291e-39
	Pavir.2KG473100		4.99497e-55
	Pavir.2NG353000		4.24392e-16
	Pavir.9NG756000		1.27004e-06
	Pavir.3NG179200		1.23031e-08
	Pavir.7KG262900		1.18345e-11
	Pavir.7KG368500		2.48124e-16
	Pavir.6NG246300		5.9894e-10
	Pavir.2NG321300		2.05786e-08
	Pavir.2NG172300		1.45329e-26
	Pavir.J710800		0.00343164
	Pavir.9KG572900		1.6884e-16
	Pavir.4NG270100		1.43882e-09
	Pavir.8NG159200		0.00321658
	Pavir.4NG283100		0.000705097
	Pavir.6NG167000		1.47622e-09
	Pavir.6NG017000		2.20941e-53
	Pavir.8NG316600		3.67466e-35
	Pavir.5NG490200		4.3947e-07
	Pavir.8NG069200		1.16399e-15
	Pavir.2KG052000		1.63762e-15
	Pavir.8KG240400		1.70701e-06
	Pavir.7KG397600		3.01799e-06
	Pavir.7KG350100		0.00163272
	Pavir.1KG219200		6.99746e-14
	Pavir.2NG540700		3.11784e-07
	Pavir.9NG105100		8.91383e-19
	Pavir.6KG386000		0.00175773
	Pavir.9KG544500		1.38236e-10
	Pavir.9NG664500		1.19897e-11
	Pavir.5KG343900		4.74697e-37
	Pavir.3NG092000		9.82768e-34
	Pavir.3KG064100		4.49126e-22
	Pavir.1KG122900		1.17765e-10
	Pavir.6KG139100		1.55625e-05
	Pavir.5KG364600		0.0012013
	Pavir.1KG152600		3.19824e-07
	Pavir.8NG127100		0.0141497
	Pavir.6NG201200		0.466486
	Pavir.5NG599000		1.33376e-11
	Pavir.7KG423800		0.00100265
	Pavir.4KG226900		1.42732e-16
	Pavir.5KG343700		0.0115269
	Pavir.1NG125500		0.11808
	Pavir.8KG337600		0.118689
	Pavir.8KG054600		0.165432
	Pavir.5NG456100		0.698843
	Pavir.3KG480200		0.000258892
	Pavir.5NG363000		0.00478961
	Pavir.J579100		0.0230132
	Pavir.2KG196300		0.0781848
	Pavir.3KG236300		0.456274
	Pavir.3KG411700		0.00116941
	Pavir.6NG248500		0.00722419
	Pavir.9KG615800		0.83907
	Pavir.4NG039800		0.39615
	Pavir.7KG358500		0.699579
	Pavir.3KG298700		0.143948
	Pavir.3NG152200		0.914295
	Pavir.6NG335100		0.216624
	Pavir.7KG251300		0.291146
	Pavir.7NG309100		0.196523
	Pavir.8NG314800		0.0322397
	Pavir.2KG463600		0.588983
	Pavir.1NG316300		1.30346e-06
	Pavir.J497000		0.0472364
	Pavir.9NG525800		0.836868
	Pavir.8KG365100		0.962144
	Pavir.7KG274700		0.0211183
	Pavir.1NG174200		0.000227638
	Pavir.3KG124900		0.00171087
	Pavir.1KG267400		0.0966243
	Pavir.5KG248900		0.14786
	Pavir.8NG160000		0.632207
	Pavir.8KG335400		0.0111416
	Pavir.9KG140400		0.0649911
	Pavir.5KG344000		0.0259935
	Pavir.5NG127300		0.0522154
	Pavir.3NG062800		0.584444
	Pavir.5NG262000		0.243436
	Pavir.7KG238600		0.617588
	Pavir.2KG464600		0.000990021
	Pavir.5NG104200		0.130148
	Pavir.6NG288200		2.17961e-16
	Pavir.4NG088200		0.209138
	Pavir.1NG225100		0.00855187
	Pavir.5NG453300		0.294166
	Pavir.2NG031400		5.46269e-09
	Pavir.7NG180100		1.61504e-08
	Pavir.8NG125200		0.000403204
	Pavir.9NG560700		4.62695e-07
	Pavir.9KG167400		0.02859
	Pavir.7KG349700		7.34467e-16
	Pavir.4NG126600		0.000240237
	Pavir.1KG547400		0.00758056
	Pavir.4NG304200		4.30693e-10
	Pavir.6KG007000		0.00707971
	Pavir.9NG001500		0.2401
	Pavir.5KG483700		0.0154996
	Pavir.7NG441700		0.189414
	Pavir.2KG557000		0.0229512
	Pavir.9NG748000		5.08025e-12
	Pavir.5NG468600		0.00846094
	Pavir.3NG299900		0.116002
	Pavir.7KG426700		0.01367
	Pavir.9NG537000		0.240646
	Pavir.7NG389200		0.0130712
	Pavir.7NG050200		0.889123
	Pavir.7KG216400		0.659917
	Pavir.9NG312200		0.231955
	Pavir.7KG050700		0.00123453
	Pavir.9NG754900		0.598914
	Pavir.1KG137500		7.67698e-05
	Pavir.3KG127500		0.0230449
	Pavir.5NG559500		0.584676
	Pavir.6KG296700		0.830582
	Pavir.5KG600800		0.827849
	Pavir.6NG110300		0.264379
	Pavir.1KG138600		0.1433
	Pavir.1NG424700		0.00692276
	Pavir.9KG511300		0.0122973
	Pavir.4KG355700		0.119847
	Pavir.2KG296900		2.14555e-05
	Pavir.2NG035500		0.376444
	Pavir.1NG052700		0.099208
	Pavir.1KG018000		0.00629799
	Pavir.6KG138200		0.32073
	Pavir.7KG320400		0.000377418
	Pavir.6NG012700		0.0031051
	Pavir.6KG385200		0.0875585
	Pavir.3KG132100		0.373076
	Pavir.7NG248700		0.732893
	Pavir.1NG250700		0.231981
	Pavir.9NG445200		0.0118232
	Pavir.1KG295700		0.314306
	Pavir.6NG034200		0.488291
	Pavir.6KG346000		0.00407593
	Pavir.2NG113400		5.22645e-107
	Pavir.2NG114100		1.24549e-20
	Pavir.2NG114500		2.03878e-17
	Pavir.5NG094400		1.22576e-10
	Pavir.8NG276600		5.74842e-14
	Pavir.6KG307200		8.95146e-25
	Pavir.8NG356200		1.63031e-55
	Pavir.1NG242500		7.10536e-48
	Pavir.3KG468400		1.84282e-12
	Pavir.3NG251500		6.63009e-32
	Pavir.6KG184600		1.04631e-120
	Pavir.8KG223000		3.10957e-11
	Pavir.2KG469000		7.00365e-18
	Pavir.4KG241300		1.33604e-45
	Pavir.4KG112400		1.2244e-26
	Pavir.5KG280000		8.5057e-66
	Pavir.8NG178400		1.76155e-54
	Pavir.6KG020000		2.03169e-10
	Pavir.J506800		1.89425e-24
	Pavir.3KG551700		2.01736e-07
	Pavir.1KG384100		1.21121e-14
	Pavir.1KG381800		6.98285e-23
	Pavir.2KG041300		1.0044e-10
	Pavir.1KG145000		2.40038e-16
	Pavir.6KG343600		6.91181e-10
	Pavir.J023600		3.04756e-16
	Pavir.9KG237400		1.81655e-12
	Pavir.J172500		0.0013539
	Pavir.2KG000800		6.94702e-19
	Pavir.9NG029800		1.24789e-33
	Pavir.1NG180300		4.20809e-24
	Pavir.4KG059300		0.00616382
	Pavir.6NG067900		1.15474e-11
	Pavir.5NG603300		9.00212e-16
	Pavir.9KG429300		1.18412e-07
	Pavir.2KG290900		3.97536e-12
	Pavir.9KG323100		0.0172384
	Pavir.6NG045500		8.96442e-41
	Pavir.1KG408000		1.14304e-16
	Pavir.5NG439700		4.635e-17
	Pavir.6NG188300		1.95605e-06
	Pavir.4KG080000		1.19873e-19
	Pavir.4KG201900		1.29256e-21
	Pavir.4KG065900		1.42957e-32
	Pavir.1NG396700		1.06141e-09
	Pavir.7NG213100		2.84815e-25
	Pavir.3NG283300		2.1209e-38
	Pavir.8KG177400		3.56444e-27
	Pavir.1NG546000		1.20375e-20
	Pavir.1NG360300		7.96342e-39
	Pavir.7KG341300		2.12634e-37
	Pavir.6KG076000		4.09265e-15
	Pavir.9KG572000		1.21939e-42
	Pavir.3KG271500		2.41821e-10
	Pavir.5NG029900		7.54147e-23
	Pavir.9KG375300		2.04145e-27
	Pavir.5KG162200		0.00207596
	Pavir.9NG033100		5.62293e-07
	Pavir.9KG180000		2.25697e-05
	Pavir.7KG359400		0.109214
	Pavir.8KG334700		0.100163
	Pavir.3KG040600		0.147161
	Pavir.2NG493500		0.0513851
	Pavir.7NG144300		0.960338
	Pavir.5NG393400		0.440096
	Pavir.1NG312300		0.108645
	Pavir.1NG131200		0.48881
	Pavir.2KG291100		0.891267
	Pavir.4KG126400		0.815061
	Pavir.4KG272700		0.0588384
	Pavir.9NG698900		0.0517971
	Pavir.3KG470500		0.00409149
	Pavir.8KG241400		0.54897
	Pavir.8NG283100		0.819982
	Pavir.5NG142300		0.100797
	Pavir.9NG599300		0.83907
	Pavir.7NG370300		0.00422557
	Pavir.8NG276500		0.0356838
	Pavir.6KG307000		0.383822
	Pavir.6KG023600		0.860612
	Pavir.7KG359300		0.0407338
	Pavir.1KG194000		0.0164106
	Pavir.4NG272900		0.831729
	Pavir.9NG842100		0.000396921
	Pavir.8NG153400		0.000238017
	Pavir.2KG045000		0.0488236
	Pavir.9NG551200		2.36523e-06
	Pavir.4KG401500		0.002253
	Pavir.5NG299400		1.49676e-09
	Pavir.6KG364700		1.31098e-33
	Pavir.2KG076000		3.67874e-12
	Pavir.4KG056700		2.68439e-28
	Pavir.2KG249900		2.2814e-30
	Pavir.7KG034900		9.1264e-07
	Pavir.3KG263400		0.0141869
	Pavir.3NG284400		0.000937855
	Pavir.8NG064200		4.769e-11
	Pavir.5KG486800		0.0167086
	Pavir.1KG341700		0.000768395
	Pavir.7KG148000		0.000327445
	Pavir.1KG190500		1.4503e-06
	Pavir.1KG207900		3.20315e-08
	Pavir.8NG061800		1.78438e-10
	Pavir.9KG200100		5.56256e-10
	Pavir.5KG139700		4.12909e-11
	Pavir.1KG142800		9.56947e-57
	Pavir.4NG090700		8.60836e-68
	Pavir.6NG017700		6.12981e-20
	Pavir.4KG028200		1.78513e-25
	Pavir.4KG146600		5.92516e-21
	Pavir.7KG399500		6.31413e-10
	Pavir.9NG551100		1.83337e-05
	Pavir.6KG187300		2.83339e-14
	Pavir.8KG153400		0.139518
	Pavir.2KG046300		1.85913e-06
	Pavir.3NG063600		0.000396682
	Pavir.5KG132500		2.44083e-10
	Pavir.8KG164100		3.66387e-29
	Pavir.5NG142900		3.95299e-05
	Pavir.5NG103800		4.57814e-07
	Pavir.5NG564600		1.16568e-08
	Pavir.3NG062900		4.49486e-08
	Pavir.1KG273300		1.16176e-14
	Pavir.8NG286000		0.000436624
	Pavir.5KG215400		1.61107e-07
	Pavir.4KG026200		9.16376e-08
	Pavir.7KG320100		2.36105e-05
	Pavir.9NG391900		4.1214e-57
	Pavir.2KG178700		1.99098e-91
	Pavir.2KG464400		7.80774e-05
	Pavir.2KG078100		1.42532e-05
	Pavir.1KG392900		3.24222e-14
	Pavir.1NG359000		4.516e-10
	Pavir.5KG104300		3.38258e-05
	Pavir.2NG031500		4.70732e-14
	Pavir.5KG575000		0.000572267
	Pavir.2NG238300		2.95723e-06
	Pavir.6KG294700		4.01654e-07
	Pavir.8NG164900		1.84519e-07
	Pavir.1KG231900		1.67693e-12
	Pavir.8NG234000		0.0560348
	Pavir.5NG231300		9.42533e-17
	Pavir.J584100		0.010314
	Pavir.2KG398500		5.72684e-10
	Pavir.8KG283400		3.6423e-06
	Pavir.4NG149700		7.26945e-08
	Pavir.5NG231700		0.0519733
	Pavir.J625900		7.78387e-05
	Pavir.4KG024200		2.05111e-18
	Pavir.6NG294600		6.02602e-19
	Pavir.2NG606300		5.64159e-32
	Pavir.8KG221200		2.2997e-29
	Pavir.5KG192700		2.63154e-06
	Pavir.5KG484900		8.57035e-16
	Pavir.8NG262000		4.64702e-49
	Pavir.8NG159600		7.23386e-25
	Pavir.8KG228400		8.25767e-71
	Pavir.3KG511500		3.32899e-49
	Pavir.2NG031200		1.82326e-23
	Pavir.5KG139900		1.4164e-15
	Pavir.2KG108800		1.73837e-28
	Pavir.6KG242300		5.58491e-62
	Pavir.5NG172600		3.60354e-24
	Pavir.4KG291700		1.10593e-15
	Pavir.2NG575200		0.00115516
	Pavir.2NG015700		0.00542548
	Pavir.3NG130000		7.82547e-06
	Pavir.4KG293500		0.932812
	Pavir.7NG038600		0.0847715
	Pavir.5NG478100		0.0138728
	Pavir.9NG368300		0.620529
	Pavir.7NG068600		0.753109
	Pavir.5KG316100		0.507762
	Pavir.3NG118800		0.0558766
	Pavir.7KG049600		0.00532113
	Pavir.3KG402300		0.133704
	Pavir.8NG161900		0.67663
	Pavir.4NG272100		0.721172
	Pavir.3KG273200		0.502317
	Pavir.9NG533700		0.325301
	Pavir.5KG103200		0.240692
	Pavir.2KG239300		0.125183
	Pavir.2KG464300		0.805842
	Pavir.2KG235000		0.340492
	Pavir.5NG456200		0.688784
	Pavir.7KG238800		0.0243603
	Pavir.2NG003500		0.146223
	Pavir.J605800		0.874886
	Pavir.J790900		0.957963
	Pavir.4KG127000		0.0570785
	Pavir.7KG025100		0.239696
	Pavir.2KG058400		0.750743
	Pavir.1NG555600		0.061527
	Pavir.8KG247200		0.222552
	Pavir.9NG483300		0.649385
	Pavir.1KG546200		0.134331
	Pavir.1NG146300		0.00226156
	Pavir.7KG025200		4.26707e-07
	Pavir.5KG151200		0.530708
	Pavir.2KG461600		0.0271826
	Pavir.9NG507200		0.000195398
	Pavir.3NG108600		0.19777
	Pavir.5NG085600		0.140552
	Pavir.8KG218100		0.231203
	Pavir.7NG121700		0.777454
	Pavir.7NG206100		0.975196
	Pavir.2NG542100		0.00670966
	Pavir.5NG104000		0.0114035
	Pavir.5KG086700		0.120415
	Pavir.2NG239600		0.845271
	Pavir.4KG388500		0.0555177
	Pavir.7NG020300		0.0263978
	Pavir.5KG083400		0.615588
	Pavir.J346800		0.897136
	Pavir.1NG358100		0.231616
	Pavir.3NG280400		0.15274
	Pavir.1KG261200		0.913676
	Pavir.2NG012600		0.633208
	Pavir.9NG033900		0.00832015
	Pavir.2NG238600		0.345977
	Pavir.5NG620500		0.272493
Panel C: Population Specific NB-LRRs
	Pavir.8KG302000	Summer Expressed	3.64055e-19
	Pavir.8NG135600	Summer Expressed	1.62253e-59
	Pavir.3NG213800	Summer Expressed	5.43449e-37
	Pavir.1NG226500	Summer Expressed	8.46245e-47
	Pavir.3NG327200	Summer Expressed	1.21013e-23
	Pavir.8KG170600	Summer Expressed	9.67824e-05
	Pavir.6KG079600	Summer Expressed	1.45521e-22
	Pavir.8KG189000	Kanlow Expressed	3.24824e-17
	Pavir.7NG021500	Kanlow Expressed	5.13455e-130
	Pavir.8KG199500	Kanlow Expressed	9.65565e-24
	Pavir.J466800	Kanlow Expressed	3.5207e-28
	Pavir.2KG041200	Kanlow Expressed	1.16485e-77
	Pavir.J743300	Kanlow Expressed	7.42717e-34
	Pavir.J743200	Kanlow Expressed	7.90778e-58
	Pavir.2NG015100	Kanlow Expressed	2.11052e-28
	Pavir.J409600	Kanlow Expressed	3.29467e-27
	Pavir.5NG260700	Kanlow Expressed	7.617e-09
	Pavir.8NG262100	Kanlow Expressed	1.94118e-64
	Pavir.8KG228400	Kanlow Expressed	8.25767e-71
	Pavir.8NG348700	Kanlow Expressed	1.09651e-32
	Pavir.J409800	Kanlow Expressed	4.37162e-47
	Pavir.8NG159600	Kanlow Expressed	7.23386e-25
	Pavir.4NG298100	Kanlow Expressed	4.26303e-13
	Pavir.8NG036100	Kanlow Expressed	8.82583e-11
	Pavir.6KG348800	Kanlow Expressed	4.24399e-10
	Pavir.8NG336400	Kanlow Expressed	3.05262e-24
	Pavir.8NG082500	Kanlow Expressed	3.99637e-46
	Pavir.1NG339100	Kanlow Expressed	5.30506e-54
	Pavir.8KG223000	Kanlow Expressed	3.10957e-11
	Pavir.6NG133600	Kanlow Expressed	4.75539e-26
	Pavir.4KG163700	Kanlow Expressed	3.13223e-27
	Pavir.5NG183400	Kanlow Expressed	3.96646e-25
	Pavir.5KG739700	Kanlow Expressed	1.63295e-35
	Pavir.6KG223700	Kanlow Expressed	4.96237e-52
	Pavir.8KG338800	Kanlow Expressed	9.37077e-11
	Pavir.8NG213200	Kanlow Expressed	2.18784e-47
Panel D: Population Specific RLKs
	Pavir.7KG238700	Summer Expressed	3.59191e-67
	Pavir.1KG223200	Summer Expressed	8.02859e-08
	Pavir.J765300	Summer Expressed	9.69164e-10
	Pavir.8KG090000	Summer Expressed	1.63425e-36
	Pavir.9KG147200	Summer Expressed	0.00373868
	Pavir.8NG173300	Summer Expressed	5.46275e-48
	Pavir.J027500	Kanlow Expressed	2.5646e-55
	Pavir.2NG113400	Kanlow Expressed	5.22645e-107
	Pavir.2NG114100	Kanlow Expressed	1.24549e-20
	Pavir.2NG114500	Kanlow Expressed	2.03878e-17
	Pavir.8NG356200	Kanlow Expressed	1.63031e-55
	Pavir.1NG242500	Kanlow Expressed	7.10536e-48
	Pavir.3NG251500	Kanlow Expressed	6.63009e-32
	Pavir.8KG223000	Kanlow Expressed	3.10957e-11
	Pavir.1NG360300	Kanlow Expressed	7.96342e-39
	Pavir.6NG045500	Kanlow Expressed	8.96442e-41
	Pavir.1KG408000	Kanlow Expressed	1.14304e-16
	Pavir.9NG391900	Kanlow Expressed	4.1214e-57
	Pavir.2KG041300	Kanlow Expressed	1.0044e-10
	Pavir.1KG145000	Kanlow Expressed	2.40038e-16
	Pavir.1KG384100	Kanlow Expressed	1.21121e-14
	Pavir.1KG231900	Kanlow Expressed	1.67693e-12
	Pavir.6NG067900	Kanlow Expressed	1.15474e-11
	Pavir.4KG080000	Kanlow Expressed	1.19873e-19
	Pavir.1KG207300	Kanlow Expressed	1.94132e-11
	Pavir.6KG364700	Kanlow Expressed	1.31098e-33
	Pavir.8NG262000	Kanlow Expressed	4.64702e-49
	Pavir.8NG159600	Kanlow Expressed	7.23386e-25
	Pavir.5KG484900	Kanlow Expressed	8.57035e-16
	Pavir.5KG343900	Kanlow Expressed	4.74697e-37
	Pavir.3NG092000	Kanlow Expressed	9.82768e-34
	Pavir.1KG142800	Kanlow Expressed	9.56947e-57
	Pavir.4NG090700	Kanlow Expressed	8.60836e-68
	Pavir.6NG017700	Kanlow Expressed	6.12981e-20
	Pavir.4KG146600	Kanlow Expressed	5.92516e-21
	Pavir.7KG148000	Kanlow Expressed	0.000327445
	Pavir.6NG017000	Kanlow Expressed	2.20941e-53
	Pavir.J625900	Kanlow Expressed	7.78387e-05
	Pavir.6NG294600	Kanlow Expressed	6.02602e-19
	Pavir.7KG320100	Kanlow Expressed	2.36105e-05
	Pavir.7NG213100	Kanlow Expressed	2.84815e-25
	Pavir.3NG283300	Kanlow Expressed	2.1209e-38
	Pavir.8KG228400	Kanlow Expressed	8.25767e-71
	Pavir.2KG108800	Kanlow Expressed	1.73837e-28
	Pavir.5KG139900	Kanlow Expressed	1.4164e-15
	Pavir.4KG151400	Kanlow Expressed	2.90585e-43
	Pavir.1NG008200	Kanlow Expressed	4.60924e-17
	Pavir.6NG193600	Kanlow Expressed	1.93046e-06
	Pavir.5KG185000	Kanlow Expressed	1.48583e-13
	Pavir.7NG339100	Kanlow Expressed	5.57524e-121
